# Supplementary material for: Etude structurale et vibrationnelle d’un nouveau composé complexe de cobalt: [Co(imidazole)4Cl]Cl
Source: Acta Crystallogr E Crystallogr Commun. 2015 Sep 17;71(Pt 10):1185–9. doi: 10.1107/S2056989015015807 (PMC4647365; doi:10.1107/S2056989015015807)
Supplement: Supplementary file 1 [file e-71-01185-sup1.cif]

##############################################################################
#                                                                            #
# This CIF contains the data in a paper accepted for publication in          #
# Acta Crystallographica Section E. It conforms to the requirements of       #
# Notes for Authors for Acta Crystallographica Section E, and has been       #
# peer reviewed under the auspices of the IUCr Commission on Journals.       #
#                                                                            #
# Full details of the Crystallographic Information File format               #
# are given in the paper "The Crystallographic Information File (CIF):       #
# a New Standard Archive File for Crystallography" by S. R. Hall, F. H.      #
# Allen and I. D. Brown [Acta Cryst. (1991), A47, 655-685].                  #
#                                                                            #
# The current version of the core CIF dictionary is obtainable from          #
# ftp://ftp.iucr.org/pub/cif_core.dic.                                       #
#                                                                            #
# Software is freely available for graphical display of the structure(s)     #
# in this CIF. For information consult the CIF software page                 #
# http://www.iucr.org/resources/cif/software.                                #
#                                                                            #
# This file may be used for bona fide research purposes within the           #
# scientific community so long as proper attribution is given to the journal # 
# article from which it was obtained.                                        #
#                                                                            #
##############################################################################
data_global
_audit_creation_method     'form.cif (version 2.0)'
_journal_data_validation_number     ?
_journal_date_recd_electronic     2015-08-06
_journal_date_accepted     2015-08-23
_journal_name_full     'Acta Crystallographica, Section E'
_journal_year     2015
_journal_volume     71
_journal_issue     10
_journal_page_first     1185
_journal_page_last     1189
_journal_paper_category     GM
_journal_paper_doi     10.1107/S2056989015015807
_journal_coeditor_code     SU5189
_publ_contact_author_name     'Pr Mohsen Graia'
_publ_contact_author_address
;
Laboratoire de Mat\'eriaux et Cristallochimie
Facult\'e des Sciences de Tunis
Universit\'e de Tunis El Manar
2092 El Manar Tunis
Tunisia
;
_publ_contact_author_email     'mohseng2002@yahoo.fr'
_publ_contact_author_fax     '216 71 88 34 24'
_publ_contact_author_phone     '216 98 93 83 55'
_publ_section_title
;
Etude structurale et vibrationnelle d'un nouveau compos\'e complexe de cobalt:
[Co(imidazole)~4~Cl]Cl
;
loop_
    _publ_author_name
    _publ_author_address
    'Derbel, Amira'
;
Laboratoire de l'\'etat solide,
Facult\'e des Sciences,
Universit\'e de Sfax,
BP W 3038 Sfax
Tunisia
;
    'Mhiri, Tahar'
;
Laboratoire de l'\'etat solide,
Facult\'e des Sciences,
Universit\'e de Sfax,
BP W 3038 Sfax
Tunisia
;
    'Graia, Mohsen'
;
Laboratoire de Mat\'eriaux et Cristallochimie
Facult\'e des Sciences de Tunis
Universit\'e de Tunis El Manar
2092 El Manar Tunis
Tunisia
;
_publ_section_synopsis
;
In the title complex, the Co^II^ cation has a distorted square-pyramidal
coordination environment, being coordinated by four N atoms of four imidazole
groups in the basal plane and by a Cl atom in the apical position. In the
crystal, the [CoCl(C~3~H~4~N~2~)~4~]^+^ cations and chloride Cl^-^ anions are
linked <i>via</i> N---H...Cl hydrogen bonds, forming layers parallel to (010).
;
data_I
_audit_creation_method     SHELXL-2013
_database_code_depnum_ccdc_archive     'CCDC 1420121'
_chemical_name_systematic
;
Chloridotetrakis(1<i>H</i>-imidazole-\k<i>N</i>^3^)cobalt(II) chloride
;
_chemical_name_common     ?
_chemical_formula_moiety     'C12 H16 Cl Co N8 +, Cl -'
_chemical_formula_sum     'C12 H16 Cl2 Co N8'
_chemical_formula_iupac     '[Co Cl (C3 H4 N2)4]Cl'
_chemical_formula_weight     402.16
_chemical_melting_point     ?
_shelx_space_group_comment
;
The symmetry employed for this shelxl refinement is uniquely defined
by the following loop, which should always be used as a source of
symmetry information in preference to the above space-group names.
They are only intended as comments.
;
_space_group_crystal_system     monoclinic
_space_group_name_H-M_alt     'P 21/n'
_space_group_name_Hall     '-P 2yn'
loop_
    _space_group_symop_operation_xyz
    'x, y, z'
    '-x+1/2, y+1/2, -z+1/2'
    '-x, -y, -z'
    'x-1/2, -y-1/2, z-1/2'
_cell_length_a     8.8665(3)
_cell_length_b     13.3043(6)
_cell_length_c     13.9154(5)
_cell_angle_alpha     90
_cell_angle_beta     89.998(2)
_cell_angle_gamma     90
_cell_volume     1641.50(11)
_cell_formula_units_Z     4
_cell_measurement_reflns_used     ?
_cell_measurement_theta_min     ?
_cell_measurement_theta_max     ?
_cell_measurement_temperature     293(2)
_exptl_crystal_description     prism
_exptl_crystal_colour     blue
_exptl_crystal_size_max     0.22
_exptl_crystal_size_mid     0.12
_exptl_crystal_size_min     0.10
_exptl_crystal_density_diffrn     1.627
_exptl_crystal_density_meas     ?
_exptl_crystal_density_method     ?
_exptl_crystal_F_000     820
_exptl_absorpt_coefficient_mu     1.382
_exptl_absorpt_correction_type     multi-scan
_exptl_absorpt_process_details
;
(SADABS; Bruker, 1998)
;
_shelx_estimated_absorpt_T_min     ?
_shelx_estimated_absorpt_T_max     ?
_exptl_absorpt_correction_T_min     0.840
_exptl_absorpt_correction_T_max     0.882
_exptl_special_details     ?
_diffrn_ambient_temperature     293(2)
_diffrn_radiation_type     MoK\a
_diffrn_radiation_wavelength     0.71073
_diffrn_measurement_device_type     'Bruker SMART CCD area-detector'
_diffrn_measurement_method     '\f and \w'
_diffrn_detector_area_resol_mean     ?
_diffrn_reflns_number     2915
_diffrn_reflns_av_R_equivalents     0.0227
_diffrn_reflns_theta_min     2.118
_diffrn_reflns_theta_max     26.048
_diffrn_reflns_theta_full     25.242
_diffrn_measured_fraction_theta_max     0.995
_diffrn_measured_fraction_theta_full     0.998
_diffrn_reflns_limit_h_min     -10
_diffrn_reflns_limit_h_max     10
_diffrn_reflns_limit_k_min     -16
_diffrn_reflns_limit_k_max     16
_diffrn_reflns_limit_l_min     0
_diffrn_reflns_limit_l_max     16
_refine_special_details
;
Refined as a 2-component twin.
;
_reflns_number_total     2915
_reflns_number_gt     2705
_reflns_threshold_expression     'I > 2\s(I)'
_refine_ls_structure_factor_coef     Fsqd
_refine_ls_matrix_type     full
_refine_ls_R_factor_all     0.0305
_refine_ls_R_factor_gt     0.0272
_refine_ls_wR_factor_gt     0.0705
_refine_ls_wR_factor_ref     0.0719
_refine_ls_goodness_of_fit_ref     1.090
_refine_ls_restrained_S_all     1.090
_refine_ls_number_reflns     2915
_refine_ls_number_parameters     209
_refine_ls_number_restraints     0
_refine_ls_hydrogen_treatment     constr
_refine_ls_weighting_scheme     calc
_refine_ls_weighting_details
              'w=1/[\s^2^(Fo^2^)+(0.0400P)^2^+0.4321P] where P=(Fo^2^+2Fc^2^)/3'
_atom_sites_solution_hydrogens     geom
_atom_sites_solution_primary     ?
_atom_sites_solution_secondary     ?
_refine_ls_shift/su_max     0.000
_refine_ls_shift/su_mean     0.000
_refine_diff_density_max     0.399
_refine_diff_density_min     -0.292
_refine_ls_extinction_method     none
_refine_ls_extinction_coef     .
loop_
    _atom_type_symbol
    _atom_type_description
    _atom_type_scat_dispersion_real
    _atom_type_scat_dispersion_imag
    _atom_type_scat_source
    'C' 'C' 0.0033 0.0016
                         'International Tables Vol C Tables 4.2.6.8 and 6.1.1.4'
    'H' 'H' 0.0000 0.0000
                         'International Tables Vol C Tables 4.2.6.8 and 6.1.1.4'
    'N' 'N' 0.0061 0.0033
                         'International Tables Vol C Tables 4.2.6.8 and 6.1.1.4'
    'Cl' 'Cl' 0.1484 0.1585
                         'International Tables Vol C Tables 4.2.6.8 and 6.1.1.4'
    'Co' 'Co' 0.3494 0.9721
                         'International Tables Vol C Tables 4.2.6.8 and 6.1.1.4'
_computing_data_collection
;
SMART (Bruker, 1998)
;
_computing_cell_refinement
;
SAINT (Bruker, 1998)
;
_computing_data_reduction
;
SAINT (Bruker, 1998)
;
_computing_structure_solution
;
SHELXS97 (Sheldrick, 2008)
;
_computing_structure_refinement
;
SHELXL2013 (Sheldrick, 2015)
;
_computing_molecular_graphics
;
DIAMOND  (Brandenburg & Putz, 1999) et PLATON (Spek, 2009)
;
_computing_publication_material
;
WinGX (Farrugia, 2012) et PLATON (Spek, 2009)
;
loop_
    _atom_site_type_symbol
    _atom_site_label
    _atom_site_fract_x
    _atom_site_fract_y
    _atom_site_fract_z
    _atom_site_U_iso_or_equiv
    _atom_site_adp_type
    _atom_site_calc_flag
    _atom_site_occupancy
    _atom_site_disorder_assembly
    _atom_site_disorder_group
    Co Co1 0.81347(4) 0.21324(2) 0.37752(3) 0.01963(9) Uani d 1 . .
    Cl Cl1 1.05621(8) 0.10160(5) 0.37941(7) 0.03569(16) Uani d 1 . .
    Cl Cl2 1.44553(8) 0.40796(6) 0.37507(7) 0.03951(17) Uani d 1 . .
    N N1 0.9146(3) 0.34849(16) 0.3746(2) 0.0300(5) Uani d 1 . .
    C C1 1.0619(3) 0.3624(2) 0.3717(3) 0.0328(6) Uani d 1 . .
    H H1 1.1328 0.3109 0.3701 0.039 Uiso calc 1 . .
    N N2 1.0955(3) 0.45971(18) 0.3714(2) 0.0401(6) Uani d 1 . .
    H H2N 1.1848 0.4849 0.3702 0.048 Uiso calc 1 . .
    C C2 0.9645(3) 0.5127(2) 0.3734(3) 0.0435(7) Uani d 1 . .
    H H2 0.9539 0.5822 0.3737 0.052 Uiso calc 1 . .
    C C3 0.8525(3) 0.4432(2) 0.3748(3) 0.0385(7) Uani d 1 . .
    H H3 0.7498 0.4575 0.3757 0.046 Uiso calc 1 . .
    N N3 0.8045(4) 0.22115(18) 0.52089(16) 0.0319(6) Uani d 1 . .
    C C4 0.8591(4) 0.1555(3) 0.5825(2) 0.0344(9) Uani d 1 . .
    H H4 0.9140 0.0985 0.5658 0.041 Uiso calc 1 . .
    N N4 0.8246(4) 0.1822(2) 0.67242(18) 0.0415(7) Uani d 1 . .
    H H4N 0.8488 0.1499 0.7237 0.050 Uiso calc 1 . .
    C C5 0.7453(5) 0.2690(3) 0.6690(2) 0.0443(10) Uani d 1 . .
    H H5 0.7074 0.3049 0.7210 0.053 Uiso calc 1 . .
    C C6 0.7323(5) 0.2928(3) 0.5757(2) 0.0385(9) Uani d 1 . .
    H H6 0.6823 0.3489 0.5518 0.046 Uiso calc 1 . .
    N N5 0.8038(3) 0.21234(18) 0.23384(16) 0.0289(5) Uani d 1 . .
    C C7 0.8709(4) 0.1515(3) 0.1730(2) 0.0357(9) Uani d 1 . .
    H H7 0.9358 0.0996 0.1903 0.043 Uiso calc 1 . .
    N N6 0.8326(4) 0.1746(2) 0.08285(18) 0.0391(7) Uani d 1 . .
    H H6N 0.8641 0.1450 0.0317 0.047 Uiso calc 1 . .
    C C8 0.7344(5) 0.2537(3) 0.0865(2) 0.0417(9) Uani d 1 . .
    H H8 0.6885 0.2855 0.0346 0.050 Uiso calc 1 . .
    C C9 0.7177(5) 0.2762(2) 0.1793(2) 0.0363(9) Uani d 1 . .
    H H9 0.6569 0.3273 0.2033 0.044 Uiso calc 1 . .
    N N7 0.6433(3) 0.11427(17) 0.3800(2) 0.0308(5) Uani d 1 . .
    C C10 0.4975(3) 0.1353(2) 0.3745(3) 0.0391(7) Uani d 1 . .
    H H10 0.4577 0.1999 0.3716 0.047 Uiso calc 1 . .
    N N8 0.4150(3) 0.05047(19) 0.3737(3) 0.0429(6) Uani d 1 . .
    H H8N 0.3184 0.0467 0.3702 0.051 Uiso calc 1 . .
    C C11 0.5122(3) -0.0281(2) 0.3794(3) 0.0444(8) Uani d 1 . .
    H H11 0.4874 -0.0960 0.3805 0.053 Uiso calc 1 . .
    C C12 0.6517(3) 0.0117(2) 0.3829(3) 0.0396(7) Uani d 1 . .
    H H12 0.7406 -0.0252 0.3868 0.048 Uiso calc 1 . .
loop_
    _atom_site_aniso_label
    _atom_site_aniso_U_11
    _atom_site_aniso_U_22
    _atom_site_aniso_U_33
    _atom_site_aniso_U_12
    _atom_site_aniso_U_13
    _atom_site_aniso_U_23
    Co1 0.02202(16) 0.02129(15) 0.01558(15) -0.00434(13) 0.00026(19) 0.00021(16)
    Cl1 0.0317(3) 0.0368(4) 0.0385(4) 0.0067(3) -0.0006(5) 0.0032(4)
    Cl2 0.0337(4) 0.0519(4) 0.0329(4) -0.0094(3) -0.0003(4) 0.0026(4)
    N1 0.0318(11) 0.0291(11) 0.0291(11) -0.0025(9) -0.0009(15) 0.0017(13)
    C1 0.0323(14) 0.0301(14) 0.0358(15) 0.0003(12) 0.003(2) 0.0029(15)
    N2 0.0310(12) 0.0395(14) 0.0497(15) -0.0106(10) 0.0006(17) -0.0032(16)
    C2 0.0406(16) 0.0286(14) 0.061(2) -0.0019(12) -0.001(2) -0.0037(19)
    C3 0.0309(15) 0.0322(14) 0.0524(17) 0.0003(11) 0.001(2) 0.0010(19)
    N3 0.0340(15) 0.0350(14) 0.0268(12) -0.0055(12) -0.0009(13) 0.0024(10)
    C4 0.034(2) 0.0409(19) 0.0287(15) -0.0006(16) -0.0017(14) 0.0023(14)
    N4 0.0365(18) 0.0619(19) 0.0260(13) 0.0002(18) -0.0022(15) 0.0070(13)
    C5 0.047(2) 0.056(2) 0.0303(17) 0.0025(19) 0.0028(17) -0.0074(15)
    C6 0.038(2) 0.0402(19) 0.0370(17) 0.0080(16) 0.0019(15) -0.0027(14)
    N5 0.0284(14) 0.0297(13) 0.0288(12) -0.0031(11) 0.0009(12) 0.0008(10)
    C7 0.037(2) 0.0356(18) 0.0345(17) -0.0011(16) -0.0030(15) -0.0038(14)
    N6 0.0409(18) 0.0505(17) 0.0259(13) -0.0045(16) 0.0028(13) -0.0086(12)
    C8 0.052(3) 0.0434(18) 0.0302(15) -0.0002(17) -0.0072(16) 0.0062(14)
    C9 0.040(2) 0.0346(18) 0.0339(16) 0.0012(15) -0.0026(16) 0.0025(12)
    N7 0.0311(12) 0.0318(12) 0.0294(12) -0.0015(9) 0.0022(15) -0.0004(12)
    C10 0.0381(16) 0.0370(16) 0.0422(17) 0.0018(12) -0.001(2) 0.0020(18)
    N8 0.0277(12) 0.0532(15) 0.0477(15) -0.0080(11) 0.0006(19) -0.0023(18)
    C11 0.0469(17) 0.0321(16) 0.054(2) -0.0125(13) 0.004(2) -0.0006(19)
    C12 0.0359(15) 0.0316(14) 0.0513(18) 0.0029(12) -0.001(2) -0.0004(16)
_geom_special_details
;
All e.s.d.'s (except the e.s.d. in the dihedral angle between two l.s. planes)
are estimated using the full covariance matrix. The cell e.s.d.'s are taken
into account individually in the estimation of e.s.d.'s in distances, angles
and torsion angles; correlations between e.s.d.'s in cell parameters are only
used when they are defined by crystal symmetry. An approximate (isotropic)
treatment of cell e.s.d.'s is used for estimating e.s.d.'s involving l.s.
planes.
;
loop_
    _geom_bond_atom_site_label_1
    _geom_bond_atom_site_label_2
    _geom_bond_site_symmetry_2
    _geom_bond_distance
    _geom_bond_publ_flag
    Co1 N3 . 1.999(2) y
    Co1 N5 . 2.001(2) y
    Co1 N7 . 2.003(2) y
    Co1 N1 . 2.011(2) y
    Co1 Cl1 . 2.6151(7) y
    N1 C1 . 1.319(4) .
    N1 C3 . 1.375(3) .
    C1 N2 . 1.328(4) .
    C1 H1 . 0.9300 ?
    N2 C2 . 1.358(4) .
    N2 H2N . 0.8600 ?
    C2 C3 . 1.357(4) .
    C2 H2 . 0.9300 ?
    C3 H3 . 0.9300 ?
    N3 C4 . 1.316(4) .
    N3 C6 . 1.379(4) .
    C4 N4 . 1.336(4) .
    C4 H4 . 0.9300 ?
    N4 C5 . 1.352(5) .
    N4 H4N . 0.8600 ?
    C5 C6 . 1.341(5) .
    C5 H5 . 0.9300 ?
    C6 H6 . 0.9300 ?
    N5 C7 . 1.314(4) .
    N5 C9 . 1.372(4) .
    C7 N6 . 1.336(4) .
    C7 H7 . 0.9300 ?
    N6 C8 . 1.367(5) .
    N6 H6N . 0.8600 ?
    C8 C9 . 1.334(4) .
    C8 H8 . 0.9300 ?
    C9 H9 . 0.9300 ?
    N7 C10 . 1.324(4) .
    N7 C12 . 1.368(4) .
    C10 N8 . 1.345(4) .
    C10 H10 . 0.9300 ?
    N8 C11 . 1.357(4) .
    N8 H8N . 0.8600 ?
    C11 C12 . 1.346(4) .
    C11 H11 . 0.9300 ?
    C12 H12 . 0.9300 ?
loop_
    _geom_angle_atom_site_label_1
    _geom_angle_atom_site_label_2
    _geom_angle_atom_site_label_3
    _geom_angle_site_symmetry_1
    _geom_angle_site_symmetry_3
    _geom_angle
    _geom_angle_publ_flag
    N3 Co1 N5 . . 174.57(9) y
    N3 Co1 N7 . . 89.27(12) y
    N5 Co1 N7 . . 88.92(11) y
    N3 Co1 N1 . . 89.46(11) y
    N5 Co1 N1 . . 90.26(11) y
    N7 Co1 N1 . . 157.60(9) y
    N3 Co1 Cl1 . . 93.01(9) y
    N5 Co1 Cl1 . . 92.40(8) y
    N7 Co1 Cl1 . . 104.28(7) y
    N1 Co1 Cl1 . . 98.13(7) y
    C1 N1 C3 . . 105.5(2) ?
    C1 N1 Co1 . . 124.59(18) ?
    C3 N1 Co1 . . 129.90(19) ?
    N1 C1 N2 . . 111.0(3) ?
    N1 C1 H1 . . 124.5 ?
    N2 C1 H1 . . 124.5 ?
    C1 N2 C2 . . 108.3(2) ?
    C1 N2 H2N . . 125.8 ?
    C2 N2 H2N . . 125.8 ?
    C3 C2 N2 . . 105.8(2) ?
    C3 C2 H2 . . 127.1 ?
    N2 C2 H2 . . 127.1 ?
    C2 C3 N1 . . 109.3(3) ?
    C2 C3 H3 . . 125.3 ?
    N1 C3 H3 . . 125.3 ?
    C4 N3 C6 . . 105.6(3) ?
    C4 N3 Co1 . . 126.9(2) ?
    C6 N3 Co1 . . 127.4(2) ?
    N3 C4 N4 . . 110.4(3) ?
    N3 C4 H4 . . 124.8 ?
    N4 C4 H4 . . 124.8 ?
    C4 N4 C5 . . 108.3(3) ?
    C4 N4 H4N . . 125.9 ?
    C5 N4 H4N . . 125.9 ?
    C6 C5 N4 . . 106.3(3) ?
    C6 C5 H5 . . 126.9 ?
    N4 C5 H5 . . 126.9 ?
    C5 C6 N3 . . 109.4(3) ?
    C5 C6 H6 . . 125.3 ?
    N3 C6 H6 . . 125.3 ?
    C7 N5 C9 . . 106.1(3) ?
    C7 N5 Co1 . . 128.9(2) ?
    C9 N5 Co1 . . 125.0(2) ?
    N5 C7 N6 . . 110.4(3) ?
    N5 C7 H7 . . 124.8 ?
    N6 C7 H7 . . 124.8 ?
    C7 N6 C8 . . 107.8(3) ?
    C7 N6 H6N . . 126.1 ?
    C8 N6 H6N . . 126.1 ?
    C9 C8 N6 . . 106.2(3) ?
    C9 C8 H8 . . 126.9 ?
    N6 C8 H8 . . 126.9 ?
    C8 C9 N5 . . 109.6(3) ?
    C8 C9 H9 . . 125.2 ?
    N5 C9 H9 . . 125.2 ?
    C10 N7 C12 . . 105.4(3) ?
    C10 N7 Co1 . . 126.5(2) ?
    C12 N7 Co1 . . 128.0(2) ?
    N7 C10 N8 . . 110.7(3) ?
    N7 C10 H10 . . 124.6 ?
    N8 C10 H10 . . 124.6 ?
    C10 N8 C11 . . 107.5(2) ?
    C10 N8 H8N . . 126.2 ?
    C11 N8 H8N . . 126.2 ?
    C12 C11 N8 . . 106.4(3) ?
    C12 C11 H11 . . 126.8 ?
    N8 C11 H11 . . 126.8 ?
    C11 C12 N7 . . 109.9(3) ?
    C11 C12 H12 . . 125.0 ?
    N7 C12 H12 . . 125.0 ?
loop_
    _geom_torsion_atom_site_label_1
    _geom_torsion_atom_site_label_2
    _geom_torsion_atom_site_label_3
    _geom_torsion_atom_site_label_4
    _geom_torsion_site_symmetry_1
    _geom_torsion_site_symmetry_2
    _geom_torsion_site_symmetry_3
    _geom_torsion_site_symmetry_4
    _geom_torsion
    _geom_torsion_publ_flag
    C3 N1 C1 N2 . . . . 0.9(5) ?
    Co1 N1 C1 N2 . . . . -179.3(2) ?
    N1 C1 N2 C2 . . . . -0.5(5) ?
    C1 N2 C2 C3 . . . . -0.1(5) ?
    N2 C2 C3 N1 . . . . 0.6(5) ?
    C1 N1 C3 C2 . . . . -0.9(5) ?
    Co1 N1 C3 C2 . . . . 179.3(3) ?
    C6 N3 C4 N4 . . . . 0.1(4) ?
    Co1 N3 C4 N4 . . . . -176.3(3) ?
    N3 C4 N4 C5 . . . . -0.4(5) ?
    C4 N4 C5 C6 . . . . 0.5(5) ?
    N4 C5 C6 N3 . . . . -0.4(5) ?
    C4 N3 C6 C5 . . . . 0.2(5) ?
    Co1 N3 C6 C5 . . . . 176.6(3) ?
    C9 N5 C7 N6 . . . . 0.7(4) ?
    Co1 N5 C7 N6 . . . . 178.6(2) ?
    N5 C7 N6 C8 . . . . -0.7(5) ?
    C7 N6 C8 C9 . . . . 0.4(5) ?
    N6 C8 C9 N5 . . . . 0.0(5) ?
    C7 N5 C9 C8 . . . . -0.4(5) ?
    Co1 N5 C9 C8 . . . . -178.4(3) ?
    C12 N7 C10 N8 . . . . -0.1(5) ?
    Co1 N7 C10 N8 . . . . 177.0(2) ?
    N7 C10 N8 C11 . . . . 0.3(5) ?
    C10 N8 C11 C12 . . . . -0.4(5) ?
    N8 C11 C12 N7 . . . . 0.3(5) ?
    C10 N7 C12 C11 . . . . -0.1(5) ?
    Co1 N7 C12 C11 . . . . -177.2(3) ?
loop_
    _geom_hbond_atom_site_label_D
    _geom_hbond_atom_site_label_H
    _geom_hbond_atom_site_label_A
    _geom_hbond_site_symmetry_A
    _geom_hbond_distance_DH
    _geom_hbond_distance_HA
    _geom_hbond_distance_DA
    _geom_hbond_angle_DHA
    N2 H2N Cl2 . 0.86 2.53 3.180(3) 133
    N4 H4N Cl2 4_566 0.86 2.40 3.247(3) 168
    N6 H6N Cl2 4_565 0.86 2.40 3.251(3) 169
    N8 H8N Cl1 1_455 0.86 2.44 3.254(3) 158
    C3 H3 Cl2 1_455 0.93 2.78 3.639(3) 154
    C4 H4 Cl1 3_756 0.93 2.78 3.541(4) 140
    C10 H10 Cl2 1_455 0.93 2.77 3.657(3) 160
    C2 H2 Im3 2_655 0.93 2.815 3.526(3) 134
_shelx_hkl_file
;
  -2   0   0   20302     463  -2
   2   0   0   20302     463   1
  -4   0   0     455      54  -2
   4   0   0     455      54   1
  -6   0   0    6594     189  -2
   6   0   0    6594     189   1
  -8   0   0   48972     844  -2
   8   0   0   48972     844   1
 -10   0   0     678     200  -2
  10   0   0     678     200   1
  -1  -1   0    2898      62  -2
   1   1   0    2898      62   1
  -2  -1   0  191259    1956  -2
   2   1   0  191259    1956   1
  -3  -1   0    2382      68  -2
   3   1   0    2382      68   1
  -4  -1   0  106959    1300  -2
   4   1   0  106959    1300   1
  -5  -1   0    6035     136  -2
   5   1   0    6035     136   1
  -6  -1   0    9273     148  -2
   6   1   0    9273     148   1
  -7  -1   0   11336     178  -2
   7   1   0   11336     178   1
  -8  -1   0    1457      96  -2
   8   1   0    1457      96   1
  -9  -1   0    8267     171  -2
   9   1   0    8267     171   1
 -10  -1   0    7166     632  -2
  10   1   0    7166     632   1
   0  -2   0  103899    1538  -2
   0   2   0  103899    1538   1
  -1  -2   0   97019    1171  -2
   1   2   0   97019    1171   1
  -2  -2   0  511285    6068  -2
   2   2   0  511285    6068   1
  -3  -2   0    1188      53  -2
   3   2   0    1188      53   1
  -4  -2   0    9189     146  -2
   4   2   0    9189     146   1
  -5  -2   0   29496     370  -2
   5   2   0   29496     370   1
  -6  -2   0   18539     271  -2
   6   2   0   18539     271   1
  -7  -2   0   13414     200  -2
   7   2   0   13414     200   1
  -8  -2   0    8212     156  -2
   8   2   0    8212     156   1
  -9  -2   0     215      64  -2
   9   2   0     215      64   1
 -10  -2   0    7789     432  -2
  10   2   0    7789     432   1
  -1  -3   0  151637    1885  -2
   1   3   0  151637    1885   1
  -2  -3   0   30939     413  -2
   2   3   0   30939     413   1
  -3  -3   0  162748    1973  -2
   3   3   0  162748    1973   1
  -4  -3   0   45679     615  -2
   4   3   0   45679     615   1
  -5  -3   0   37647     538  -2
   5   3   0   37647     538   1
  -6  -3   0    9333     208  -2
   6   3   0    9333     208   1
  -7  -3   0     778      96  -2
   7   3   0     778      96   1
  -8  -3   0     657      69  -2
   8   3   0     657      69   1
  -9  -3   0    3236     133  -2
   9   3   0    3236     133   1
 -10  -3   0    4658     355  -2
  10   3   0    4658     355   1
   0  -4   0    2252      87  -2
   0   4   0    2252      87   1
  -1  -4   0  105430    1587  -2
   1   4   0  105430    1587   1
  -2  -4   0  210520    2529  -2
   2   4   0  210520    2529   1
  -3  -4   0    3878     101  -2
   3   4   0    3878     101   1
  -4  -4   0   16376     273  -2
   4   4   0   16376     273   1
  -5  -4   0   36994     535  -2
   5   4   0   36994     535   1
  -6  -4   0    8197     199  -2
   6   4   0    8197     199   1
  -7  -4   0   28019     460  -2
   7   4   0   28019     460   1
  -8  -4   0       0      59  -2
   8   4   0       0      59   1
  -9  -4   0    5213     167  -2
   9   4   0    5213     167   1
 -10  -4   0    9825     494  -2
  10   4   0    9825     494   1
  -1  -5   0   11216     370  -2
   1   5   0   11216     370   1
  -2  -5   0     170      87  -2
   2   5   0     170      87   1
  -3  -5   0  233229    2819  -2
   3   5   0  233229    2819   1
  -4  -5   0     870      75  -2
   4   5   0     870      75   1
  -5  -5   0   67572     901  -2
   5   5   0   67572     901   1
  -6  -5   0    8064     199  -2
   6   5   0    8064     199   1
  -7  -5   0     743     112  -2
   7   5   0     743     112   1
  -8  -5   0      23      59  -2
   8   5   0      23      59   1
  -9  -5   0    2373     167  -2
   9   5   0    2373     167   1
 -10  -5   0    2298     308  -2
  10   5   0    2298     308   1
   0  -6   0   10084     240  -2
   0   6   0   10084     240   1
  -1  -6   0   29090     709  -2
   1   6   0   29090     709   1
  -2  -6   0     200      38  -2
   2   6   0     200      38   1
  -3  -6   0    2322      89  -2
   3   6   0    2322      89   1
  -4  -6   0   12581     243  -2
   4   6   0   12581     243   1
  -5  -6   0    5774     157  -2
   5   6   0    5774     157   1
  -6  -6   0    9468     222  -2
   6   6   0    9468     222   1
  -7  -6   0   24350     455  -2
   7   6   0   24350     455   1
  -8  -6   0    7748     279  -2
   8   6   0    7748     279   1
  -9  -6   0   19324     495  -2
   9   6   0   19324     495   1
 -10  -6   0    1342     247  -2
  10   6   0    1342     247   1
  -1  -7   0   61523     833  -2
   1   7   0   61523     833   1
  -2  -7   0   19347     324  -2
   2   7   0   19347     324   1
  -3  -7   0   16644     291  -2
   3   7   0   16644     291   1
  -4  -7   0    1560     135  -2
   4   7   0    1560     135   1
  -5  -7   0   53965     763  -2
   5   7   0   53965     763   1
  -6  -7   0      10      53  -2
   6   7   0      10      53   1
  -7  -7   0   17023     344  -2
   7   7   0   17023     344   1
  -8  -7   0     786     101  -2
   8   7   0     786     101   1
  -9  -7   0    3590     240  -2
   9   7   0    3590     240   1
   0  -8   0      84      48  -2
   0   8   0      84      48   1
  -1  -8   0   15169     382  -2
   1   8   0   15169     382   1
  -2  -8   0    8624     199  -2
   2   8   0    8624     199   1
  -3  -8   0    2926     113  -2
   3   8   0    2926     113   1
  -4  -8   0    4388     145  -2
   4   8   0    4388     145   1
  -5  -8   0    2827     127  -2
   5   8   0    2827     127   1
  -6  -8   0    1896     124  -2
   6   8   0    1896     124   1
  -7  -8   0   13931     315  -2
   7   8   0   13931     315   1
  -8  -8   0    1249     121  -2
   8   8   0    1249     121   1
  -9  -8   0   10840     365  -2
   9   8   0   10840     365   1
  -1  -9   0   21739     377  -2
   1   9   0   21739     377   1
  -2  -9   0   11125     246  -2
   2   9   0   11125     246   1
  -3  -9   0    7011     190  -2
   3   9   0    7011     190   1
  -4  -9   0    5593     318  -2
   4   9   0    5593     318   1
  -5  -9   0   10193     400  -2
   5   9   0   10193     400   1
  -6  -9   0    5079     197  -2
   6   9   0    5079     197   1
  -7  -9   0   25162     507  -2
   7   9   0   25162     507   1
  -8  -9   0     199      83  -2
   8   9   0     199      83   1
  -9  -9   0    1141     231  -2
   9   9   0    1141     231   1
   0 -10   0   28528     584  -2
   0  10   0   28528     584   1
  -1 -10   0    8743     267  -2
   1  10   0    8743     267   1
  -2 -10   0     244      59  -2
   2  10   0     244      59   1
  -3 -10   0     510     149  -2
   3  10   0     510     149   1
  -4 -10   0    3050     145  -2
   4  10   0    3050     145   1
  -5 -10   0    4757     175  -2
   5  10   0    4757     175   1
  -6 -10   0    3303     233  -2
   6  10   0    3303     233   1
  -7 -10   0    4312     190  -2
   7  10   0    4312     190   1
  -8 -10   0   16141     374  -2
   8  10   0   16141     374   1
  -1 -11   0   12519     571  -2
   1  11   0   12519     571   1
  -2 -11   0     756     120  -2
   2  11   0     756     120   1
  -3 -11   0   17472     356  -2
   3  11   0   17472     356   1
  -4 -11   0   18966     383  -2
   4  11   0   18966     383   1
  -5 -11   0   10890     480  -2
   5  11   0   10890     480   1
  -6 -11   0    5527     207  -2
   6  11   0    5527     207   1
  -7 -11   0     161      83  -2
   7  11   0     161      83   1
  -8 -11   0      41     103  -2
   8  11   0      41     103   1
   0 -12   0   12895     365  -2
   0  12   0   12895     365   1
  -1 -12   0      75      70  -2
   1  12   0      75      70   1
  -2 -12   0   11079     273  -2
   2  12   0   11079     273   1
  -3 -12   0       0      62  -2
   3  12   0       0      62   1
  -4 -12   0       0      72  -2
   4  12   0       0      72   1
  -5 -12   0     270     122  -2
   5  12   0     270     122   1
  -6 -12   0    3539     256  -2
   6  12   0    3539     256   1
  -7 -12   0     686     115  -2
   7  12   0     686     115   1
  -1 -13   0     247      74  -2
   1  13   0     247      74   1
  -2 -13   0   10973     282  -2
   2  13   0   10973     282   1
  -3 -13   0    2188     305  -2
   3  13   0    2188     305   1
  -4 -13   0    7910     385  -2
   4  13   0    7910     385   1
  -5 -13   0     259      87  -2
   5  13   0     259      87   1
  -6 -13   0    2889     199  -2
   6  13   0    2889     199   1
   0 -14   0    7943     416  -2
   0  14   0    7943     416   1
  -1 -14   0     248      77  -2
   1  14   0     248      77   1
  -2 -14   0   10729     288  -2
   2  14   0   10729     288   1
  -3 -14   0     303      89  -2
   3  14   0     303      89   1
  -4 -14   0       0      70  -2
   4  14   0       0      70   1
  -5 -14   0       0      75  -2
   5  14   0       0      75   1
  -1 -15   0    3715     239  -2
   1  15   0    3715     239   1
  -2 -15   0    7258     285  -2
   2  15   0    7258     285   1
  -3 -15   0    1863     157  -2
   3  15   0    1863     157   1
  -4 -15   0    2880     219  -2
   4  15   0    2880     219   1
  -1 -16   0    2792     362  -2
   1  16   0    2792     362   1
  -2 -16   0     116     104  -2
   2  16   0     116     104   1
   9   0   1    3624     278  -2
  -9   0   1    3624     278   1
   7   0   1   12657     292  -2
  -7   0   1   12657     292   1
   5   0   1   71135    1087  -2
  -5   0   1   71135    1087   1
   3   0   1  143296    2062  -2
  -3   0   1  143296    2062   1
  -1   0   1   66909    1388  -2
   1   0   1   66909    1388   1
  -3   0   1  105173    1542  -2
   3   0   1  105173    1542   1
  -5   0   1   84583    1540  -2
   5   0   1   84583    1540   1
  -7   0   1   17006     375  -2
   7   0   1   17006     375   1
  -9   0   1    2662     169  -2
   9   0   1    2662     169   1
  10  -1   1     248     139  -2
 -10   1   1     248     139   1
   9  -1   1    3979     293  -2
  -9   1   1    3979     293   1
   8  -1   1    5254     121  -2
  -8   1   1    5254     121   1
   7  -1   1    8699     146  -2
  -7   1   1    8699     146   1
   6  -1   1    6760     117  -2
  -6   1   1    6760     117   1
   5  -1   1   40878     478  -2
  -5   1   1   40878     478   1
   4  -1   1   13759     188  -2
  -4   1   1   13759     188   1
   3  -1   1   66242     706  -2
  -3   1   1   66242     706   1
   2  -1   1   15683     217  -2
  -2   1   1   15683     217   1
   1  -1   1   67475    1433  -2
  -1   1   1   67475    1433   1
   0  -1   1    4281     224  -2
   0   1   1    4281     224   1
  -1  -1   1   87263     901  -2
   1   1   1   87263     901   1
  -2  -1   1   13211     221  -2
   2   1   1   13211     221   1
  -3  -1   1   88404    1077  -2
   3   1   1   88404    1077   1
  -4  -1   1   14553     234  -2
   4   1   1   14553     234   1
  -5  -1   1   31619     454  -2
   5   1   1   31619     454   1
  -6  -1   1    8935     163  -2
   6   1   1    8935     163   1
  -7  -1   1    6726     156  -2
   7   1   1    6726     156   1
  -8  -1   1    5122     125  -2
   8   1   1    5122     125   1
  -9  -1   1    5497     143  -2
   9   1   1    5497     143   1
 -10  -1   1     279      86  -2
  10   1   1     279      86   1
  10  -2   1     293     154  -2
 -10   2   1     293     154   1
   9  -2   1   12217     509  -2
  -9   2   1   12217     509   1
   8  -2   1    1546     149  -2
  -8   2   1    1546     149   1
   7  -2   1    7613     157  -2
  -7   2   1    7613     157   1
   6  -2   1    4598     133  -2
  -6   2   1    4598     133   1
   5  -2   1   23106     353  -2
  -5   2   1   23106     353   1
   4  -2   1   36059     493  -2
  -4   2   1   36059     493   1
   3  -2   1   44119     571  -2
  -3   2   1   44119     571   1
   2  -2   1   13281     246  -2
  -2   2   1   13281     246   1
   1  -2   1   75758     919  -2
  -1   2   1   75758     919   1
   0  -2   1   13061     184  -2
   0   2   1   13061     184   1
  -1  -2   1   58810     723  -2
   1   2   1   58810     723   1
  -2  -2   1   17603     253  -2
   2   2   1   17603     253   1
  -3  -2   1   46069     515  -2
   3   2   1   46069     515   1
  -4  -2   1   34335     413  -2
   4   2   1   34335     413   1
  -5  -2   1   22181     300  -2
   5   2   1   22181     300   1
  -6  -2   1    4248     113  -2
   6   2   1    4248     113   1
  -7  -2   1    9778     167  -2
   7   2   1    9778     167   1
  -8  -2   1    1936      98  -2
   8   2   1    1936      98   1
  -9  -2   1   11351     204  -2
   9   2   1   11351     204   1
 -10  -2   1     290      90  -2
  10   2   1     290      90   1
  10  -3   1     401     170  -2
 -10   3   1     401     170   1
   9  -3   1    6246     370  -2
  -9   3   1    6246     370   1
   8  -3   1    3468     118  -2
  -8   3   1    3468     118   1
   7  -3   1   18885     338  -2
  -7   3   1   18885     338   1
   6  -3   1   11980     234  -2
  -6   3   1   11980     234   1
   5  -3   1   28123     422  -2
  -5   3   1   28123     422   1
   4  -3   1   25394     371  -2
  -4   3   1   25394     371   1
   3  -3   1   37739     505  -2
  -3   3   1   37739     505   1
   2  -3   1    7598     151  -2
  -2   3   1    7598     151   1
   1  -3   1   55827    1038  -2
  -1   3   1   55827    1038   1
   0  -3   1   14074     617  -2
   0   3   1   14074     617   1
  -1  -3   1   62319    1192  -2
   1   3   1   62319    1192   1
  -2  -3   1   10144     169  -2
   2   3   1   10144     169   1
  -3  -3   1   28198     395  -2
   3   3   1   28198     395   1
  -4  -3   1   26508     395  -2
   4   3   1   26508     395   1
  -5  -3   1   37164     625  -2
   5   3   1   37164     625   1
  -6  -3   1    8842     204  -2
   6   3   1    8842     204   1
  -7  -3   1   16685     324  -2
   7   3   1   16685     324   1
  -8  -3   1    4542     138  -2
   8   3   1    4542     138   1
  -9  -3   1    6456     178  -2
   9   3   1    6456     178   1
 -10  -3   1     807     110  -2
  10   3   1     807     110   1
  10  -4   1    2190     278  -2
 -10   4   1    2190     278   1
   9  -4   1     894     185  -2
  -9   4   1     894     185   1
   8  -4   1    4628     189  -2
  -8   4   1    4628     189   1
   7  -4   1   20017     359  -2
  -7   4   1   20017     359   1
   6  -4   1   17371     309  -2
  -6   4   1   17371     309   1
   5  -4   1   27916     425  -2
  -5   4   1   27916     425   1
   4  -4   1   15584     261  -2
  -4   4   1   15584     261   1
   3  -4   1   19349     291  -2
  -3   4   1   19349     291   1
   2  -4   1   50195     649  -2
  -2   4   1   50195     649   1
   1  -4   1   33928     583  -2
  -1   4   1   33928     583   1
   0  -4   1   38896     449  -2
   0   4   1   38896     449   1
  -1  -4   1   29739     404  -2
   1   4   1   29739     404   1
  -2  -4   1   38359     525  -2
   2   4   1   38359     525   1
  -3  -4   1   21644     324  -2
   3   4   1   21644     324   1
  -4  -4   1   13459     240  -2
   4   4   1   13459     240   1
  -5  -4   1   22259     362  -2
   5   4   1   22259     362   1
  -6  -4   1   21949     374  -2
   6   4   1   21949     374   1
  -7  -4   1   19747     362  -2
   7   4   1   19747     362   1
  -8  -4   1    3293     198  -2
   8   4   1    3293     198   1
  -9  -4   1    1130      98  -2
   9   4   1    1130      98   1
 -10  -4   1    1888     191  -2
  10   4   1    1888     191   1
  10  -5   1    4118     370  -2
 -10   5   1    4118     370   1
   9  -5   1     231     154  -2
  -9   5   1     231     154   1
   8  -5   1    6612     199  -2
  -8   5   1    6612     199   1
   7  -5   1    4902     280  -2
  -7   5   1    4902     280   1
   6  -5   1   33217     508  -2
  -6   5   1   33217     508   1
   5  -5   1   16077     285  -2
  -5   5   1   16077     285   1
   4  -5   1    2269      92  -2
  -4   5   1    2269      92   1
   3  -5   1   13481     231  -2
  -3   5   1   13481     231   1
   2  -5   1   65066     837  -2
  -2   5   1   65066     837   1
   1  -5   1    1330      53  -2
  -1   5   1    1330      53   1
   0  -5   1   19050     255  -2
   0   5   1   19050     255   1
  -1  -5   1    1162      74  -2
   1   5   1    1162      74   1
  -2  -5   1   80017    1016  -2
   2   5   1   80017    1016   1
  -3  -5   1   17121     279  -2
   3   5   1   17121     279   1
  -4  -5   1    1947      86  -2
   4   5   1    1947      86   1
  -5  -5   1   12224     243  -2
   5   5   1   12224     243   1
  -6  -5   1   25469     474  -2
   6   5   1   25469     474   1
  -7  -5   1    6470     192  -2
   7   5   1    6470     192   1
  -8  -5   1    7117     267  -2
   8   5   1    7117     267   1
  -9  -5   1     229     124  -2
   9   5   1     229     124   1
 -10  -5   1    4424     245  -2
  10   5   1    4424     245   1
  10  -6   1    2452     293  -2
 -10   6   1    2452     293   1
   9  -6   1     355     170  -2
  -9   6   1     355     170   1
   8  -6   1    8541     312  -2
  -8   6   1    8541     312   1
   7  -6   1     483      74  -2
  -7   6   1     483      74   1
   6  -6   1   13860     276  -2
  -6   6   1   13860     276   1
   5  -6   1   13955     267  -2
  -5   6   1   13955     267   1
   4  -6   1    4522     130  -2
  -4   6   1    4522     130   1
   3  -6   1   31505     460  -2
  -3   6   1   31505     460   1
   2  -6   1   85524    1093  -2
  -2   6   1   85524    1093   1
   1  -6   1     215      34  -2
  -1   6   1     215      34   1
   0  -6   1   14618     216  -2
   0   6   1   14618     216   1
  -1  -6   1     222      48  -2
   1   6   1     222      48   1
  -2  -6   1   67903     887  -2
   2   6   1   67903     887   1
  -3  -6   1   26494     404  -2
   3   6   1   26494     404   1
  -4  -6   1    3604     119  -2
   4   6   1    3604     119   1
  -5  -6   1   17607     317  -2
   5   6   1   17607     317   1
  -6  -6   1   16892     324  -2
   6   6   1   16892     324   1
  -7  -6   1     588      83  -2
   7   6   1     588      83   1
  -8  -6   1    9398     249  -2
   8   6   1    9398     249   1
  -9  -6   1     525     113  -2
   9   6   1     525     113   1
 -10  -6   1    2437     308  -2
  10   6   1    2437     308   1
   9  -7   1     478     185  -2
  -9   7   1     478     185   1
   8  -7   1   11339     278  -2
  -8   7   1   11339     278   1
   7  -7   1    2291     165  -2
  -7   7   1    2291     165   1
   6  -7   1    5922     178  -2
  -6   7   1    5922     178   1
   5  -7   1    6634     178  -2
  -5   7   1    6634     178   1
   4  -7   1   29966     463  -2
  -4   7   1   29966     463   1
   3  -7   1    2591     101  -2
  -3   7   1    2591     101   1
   2  -7   1   19355     327  -2
  -2   7   1   19355     327   1
   1  -7   1    1421      73  -2
  -1   7   1    1421      73   1
   0  -7   1   25024     342  -2
   0   7   1   25024     342   1
  -1  -7   1    1913     109  -2
   1   7   1    1913     109   1
  -2  -7   1   24769     389  -2
   2   7   1   24769     389   1
  -3  -7   1    2299     109  -2
   3   7   1    2299     109   1
  -4  -7   1   29315     458  -2
   4   7   1   29315     458   1
  -5  -7   1    6420     219  -2
   5   7   1    6420     219   1
  -6  -7   1    4201     154  -2
   6   7   1    4201     154   1
  -7  -7   1    2862     202  -2
   7   7   1    2862     202   1
  -8  -7   1   10163     270  -2
   8   7   1   10163     270   1
  -9  -7   1     490      95  -2
   9   7   1     490      95   1
   9  -8   1     108     139  -2
  -9   8   1     108     139   1
   8  -8   1    5077     309  -2
  -8   8   1    5077     309   1
   7  -8   1    6921     212  -2
  -7   8   1    6921     212   1
   6  -8   1    1908     125  -2
  -6   8   1    1908     125   1
   5  -8   1    1223     114  -2
  -5   8   1    1223     114   1
   4  -8   1   56866     797  -2
  -4   8   1   56866     797   1
   3  -8   1    5022     151  -2
  -3   8   1    5022     151   1
   2  -8   1    9557     271  -2
  -2   8   1    9557     271   1
   1  -8   1      28      32  -2
  -1   8   1      28      32   1
   0  -8   1   42671     533  -2
   0   8   1   42671     533   1
  -1  -8   1     108      62  -2
   1   8   1     108      62   1
  -2  -8   1    8973     253  -2
   2   8   1    8973     253   1
  -3  -8   1    4405     173  -2
   3   8   1    4405     173   1
  -4  -8   1   57665     812  -2
   4   8   1   57665     812   1
  -5  -8   1    1077     119  -2
   5   8   1    1077     119   1
  -6  -8   1    1897     138  -2
   6   8   1    1897     138   1
  -7  -8   1    5290     187  -2
   7   8   1    5290     187   1
  -8  -8   1    6008     210  -2
   8   8   1    6008     210   1
  -9  -8   1      83      84  -2
   9   8   1      83      84   1
   9  -9   1     493     185  -2
  -9   9   1     493     185   1
   8  -9   1    5975     272  -2
  -8   9   1    5975     272   1
   7  -9   1     218      77  -2
  -7   9   1     218      77   1
   6  -9   1    5402     184  -2
  -6   9   1    5402     184   1
   5  -9   1    8000     217  -2
  -5   9   1    8000     217   1
   4  -9   1   32919     526  -2
  -4   9   1   32919     526   1
   3  -9   1    8383     211  -2
  -3   9   1    8383     211   1
   2  -9   1    7123     299  -2
  -2   9   1    7123     299   1
   1  -9   1    3119     128  -2
  -1   9   1    3119     128   1
   0  -9   1   44145     562  -2
   0   9   1   44145     562   1
  -1  -9   1    2528     185  -2
   1   9   1    2528     185   1
  -2  -9   1    7632     195  -2
   2   9   1    7632     195   1
  -3  -9   1   10708     240  -2
   3   9   1   10708     240   1
  -4  -9   1   29213     484  -2
   4   9   1   29213     484   1
  -5  -9   1    6490     196  -2
   5   9   1    6490     196   1
  -6  -9   1    4423     172  -2
   6   9   1    4423     172   1
  -7  -9   1     268      83  -2
   7   9   1     268      83   1
  -8  -9   1    4720     280  -2
   8   9   1    4720     280   1
  -9  -9   1     263      95  -2
   9   9   1     263      95   1
   8 -10   1    2163     196  -2
  -8  10   1    2163     196   1
   7 -10   1     573      96  -2
  -7  10   1     573      96   1
   6 -10   1    7071     217  -2
  -6  10   1    7071     217   1
   5 -10   1   10133     255  -2
  -5  10   1   10133     255   1
   4 -10   1    2351     139  -2
  -4  10   1    2351     139   1
   3 -10   1    5317     394  -2
  -3  10   1    5317     394   1
   2 -10   1   10857     585  -2
  -2  10   1   10857     585   1
   1 -10   1    2884     121  -2
  -1  10   1    2884     121   1
   0 -10   1   18193     299  -2
   0  10   1   18193     299   1
  -1 -10   1    2515     142  -2
   1  10   1    2515     142   1
  -2 -10   1    7968     380  -2
   2  10   1    7968     380   1
  -3 -10   1    4690     229  -2
   3  10   1    4690     229   1
  -4 -10   1    2213     242  -2
   4  10   1    2213     242   1
  -5 -10   1   13068     397  -2
   5  10   1   13068     397   1
  -6 -10   1    9372     314  -2
   6  10   1    9372     314   1
  -7 -10   1     771     103  -2
   7  10   1     771     103   1
  -8 -10   1    2333     166  -2
   8  10   1    2333     166   1
   8 -11   1    1018     231  -2
  -8  11   1    1018     231   1
   7 -11   1    3516     195  -2
  -7  11   1    3516     195   1
   6 -11   1    9602     311  -2
  -6  11   1    9602     311   1
   5 -11   1    9579     264  -2
  -5  11   1    9579     264   1
   4 -11   1    1344     119  -2
  -4  11   1    1344     119   1
   3 -11   1    6998     322  -2
  -3  11   1    6998     322   1
   2 -11   1   12603     505  -2
  -2  11   1   12603     505   1
   1 -11   1    8437     272  -2
  -1  11   1    8437     272   1
   0 -11   1    4674     163  -2
   0  11   1    4674     163   1
  -1 -11   1   10428     393  -2
   1  11   1   10428     393   1
  -2 -11   1   14149     632  -2
   2  11   1   14149     632   1
  -3 -11   1    8790     243  -2
   3  11   1    8790     243   1
  -4 -11   1     976     101  -2
   4  11   1     976     101   1
  -5 -11   1    7329     225  -2
   5  11   1    7329     225   1
  -6 -11   1    8377     255  -2
   6  11   1    8377     255   1
  -7 -11   1    2768     263  -2
   7  11   1    2768     263   1
  -8 -11   1     972     130  -2
   8  11   1     972     130   1
   7 -12   1    5728     289  -2
  -7  12   1    5728     289   1
   6 -12   1    3055     219  -2
  -6  12   1    3055     219   1
   5 -12   1    1752     231  -2
  -5  12   1    1752     231   1
   4 -12   1     549     103  -2
  -4  12   1     549     103   1
   3 -12   1    8317     237  -2
  -3  12   1    8317     237   1
   2 -12   1    5125     266  -2
  -2  12   1    5125     266   1
   1 -12   1    8195     278  -2
  -1  12   1    8195     278   1
   0 -12   1       0      59  -2
   0  12   1       0      59   1
  -1 -12   1    7171     211  -2
   1  12   1    7171     211   1
  -2 -12   1    4172     169  -2
   2  12   1    4172     169   1
  -3 -12   1    7067     225  -2
   3  12   1    7067     225   1
  -4 -12   1     567      98  -2
   4  12   1     567      98   1
  -5 -12   1    2276     157  -2
   5  12   1    2276     157   1
  -6 -12   1    3397     193  -2
   6  12   1    3397     193   1
  -7 -12   1    7051     291  -2
   7  12   1    7051     291   1
   6 -13   1     450     106  -2
  -6  13   1     450     106   1
   5 -13   1    2878     228  -2
  -5  13   1    2878     228   1
   4 -13   1     545     101  -2
  -4  13   1     545     101   1
   3 -13   1    8924     261  -2
  -3  13   1    8924     261   1
   2 -13   1    2595     154  -2
  -2  13   1    2595     154   1
   1 -13   1   12890     371  -2
  -1  13   1   12890     371   1
   0 -13   1     428      80  -2
   0  13   1     428      80   1
  -1 -13   1   14817     646  -2
   1  13   1   14817     646   1
  -2 -13   1    2881     163  -2
   2  13   1    2881     163   1
  -3 -13   1    8272     288  -2
   3  13   1    8272     288   1
  -4 -13   1     776     110  -2
   4  13   1     776     110   1
  -5 -13   1    4197     207  -2
   5  13   1    4197     207   1
  -6 -13   1     510     127  -2
   6  13   1     510     127   1
   5 -14   1    3118     226  -2
  -5  14   1    3118     226   1
   4 -14   1    1205     130  -2
  -4  14   1    1205     130   1
   3 -14   1    4318     187  -2
  -3  14   1    4318     187   1
   2 -14   1     877     107  -2
  -2  14   1     877     107   1
   1 -14   1    9434     269  -2
  -1  14   1    9434     269   1
   0 -14   1     193      98  -2
   0  14   1     193      98   1
  -1 -14   1    7550     237  -2
   1  14   1    7550     237   1
  -2 -14   1    1063     171  -2
   2  14   1    1063     171   1
  -3 -14   1    4846     202  -2
   3  14   1    4846     202   1
  -4 -14   1    1464     142  -2
   4  14   1    1464     142   1
  -5 -14   1    3229     207  -2
   5  14   1    3229     207   1
   4 -15   1     559     107  -2
  -4  15   1     559     107   1
   3 -15   1    3805     204  -2
  -3  15   1    3805     204   1
   2 -15   1    1337     136  -2
  -2  15   1    1337     136   1
   1 -15   1    4966     245  -2
  -1  15   1    4966     245   1
   0 -15   1     200     139  -2
   0  15   1     200     139   1
  -1 -15   1    5066     210  -2
   1  15   1    5066     210   1
  -2 -15   1    1328     130  -2
   2  15   1    1328     130   1
  -3 -15   1    4248     199  -2
   3  15   1    4248     199   1
  -4 -15   1     702     114  -2
   4  15   1     702     114   1
   2 -16   1    2644     178  -2
  -2  16   1    2644     178   1
   1 -16   1    3041     234  -2
  -1  16   1    3041     234   1
   0 -16   1     555     185  -2
   0  16   1     555     185   1
  -1 -16   1    1801     168  -2
   1  16   1    1801     168   1
  -2 -16   1    2152     169  -2
   2  16   1    2152     169   1
  10   0   2    1974     262  -2
 -10   0   2    1974     262   1
   8   0   2    3099     169  -2
  -8   0   2    3099     169   1
   6   0   2   40906     670  -2
  -6   0   2   40906     670   1
   4   0   2   17846     310  -2
  -4   0   2   17846     310   1
   0   0   2       0      31  -2
   0   0   2       0      31   1
  -2   0   2     518      48  -2
   2   0   2     518      48   1
  -4   0   2   17598     401  -2
   4   0   2   17598     401   1
  -6   0   2   40078     698  -2
   6   0   2   40078     698   1
  -8   0   2    3335     370  -2
   8   0   2    3335     370   1
 -10   0   2    1751     134  -2
  10   0   2    1751     134   1
  10  -1   2     361     114  -2
 -10   1   2     361     114   1
   9  -1   2     375     116  -2
  -9   1   2     375     116   1
   8  -1   2   35953     827  -2
  -8   1   2   35953     827   1
   7  -1   2     393      53  -2
  -7   1   2     393      53   1
   6  -1   2    2851      71  -2
  -6   1   2    2851      71   1
   5  -1   2     476      33  -2
  -5   1   2     476      33   1
   4  -1   2    4231      81  -2
  -4   1   2    4231      81   1
   3  -1   2    6643     119  -2
  -3   1   2    6643     119   1
   2  -1   2   75070    1258  -2
  -2   1   2   75070    1258   1
   1  -1   2    1080      62  -2
  -1   1   2    1080      62   1
   0  -1   2  123547    1442  -2
   0   1   2  123547    1442   1
  -1  -1   2    1083      36  -2
   1   1   2    1083      36   1
  -2  -1   2   77050    1403  -2
   2   1   2   77050    1403   1
  -3  -1   2    7027     139  -2
   3   1   2    7027     139   1
  -4  -1   2    4440     113  -2
   4   1   2    4440     113   1
  -5  -1   2     278      47  -2
   5   1   2     278      47   1
  -6  -1   2    2889     171  -2
   6   1   2    2889     171   1
  -7  -1   2     447      55  -2
   7   1   2     447      55   1
  -8  -1   2   35373     449  -2
   8   1   2   35373     449   1
  -9  -1   2     126      52  -2
   9   1   2     126      52   1
 -10  -1   2     476      69  -2
  10   1   2     476      69   1
  10  -2   2    1218     231  -2
 -10   2   2    1218     231   1
   9  -2   2   10149     463  -2
  -9   2   2   10149     463   1
   8  -2   2    1279     104  -2
  -8   2   2    1279     104   1
   7  -2   2   17847     266  -2
  -7   2   2   17847     266   1
   6  -2   2   12040     296  -2
  -6   2   2   12040     296   1
   5  -2   2    9620     184  -2
  -5   2   2    9620     184   1
   4  -2   2   50995     687  -2
  -4   2   2   50995     687   1
   3  -2   2   53322     676  -2
  -3   2   2   53322     676   1
   2  -2   2   18390     350  -2
  -2   2   2   18390     350   1
   1  -2   2    1055      55  -2
  -1   2   2    1055      55   1
   0  -2   2     218      20  -2
   0   2   2     218      20   1
  -1  -2   2    1240      44  -2
   1   2   2    1240      44   1
  -2  -2   2   18940     233  -2
   2   2   2   18940     233   1
  -3  -2   2   51713     578  -2
   3   2   2   51713     578   1
  -4  -2   2   49944     573  -2
   4   2   2   49944     573   1
  -5  -2   2    9003     164  -2
   5   2   2    9003     164   1
  -6  -2   2   11273     202  -2
   6   2   2   11273     202   1
  -7  -2   2   17312     246  -2
   7   2   2   17312     246   1
  -8  -2   2    1328      81  -2
   8   2   2    1328      81   1
  -9  -2   2   10385     200  -2
   9   2   2   10385     200   1
 -10  -2   2     875      82  -2
  10   2   2     875      82   1
  10  -3   2   11137     525  -2
 -10   3   2   11137     525   1
   9  -3   2    1157     200  -2
  -9   3   2    1157     200   1
   8  -3   2       0      70  -2
  -8   3   2       0      70   1
   7  -3   2    5380     167  -2
  -7   3   2    5380     167   1
   6  -3   2   43104     609  -2
  -6   3   2   43104     609   1
   5  -3   2    1575      79  -2
  -5   3   2    1575      79   1
   4  -3   2     310      41  -2
  -4   3   2     310      41   1
   3  -3   2   22839     445  -2
  -3   3   2   22839     445   1
   2  -3   2   45926     583  -2
  -2   3   2   45926     583   1
   1  -3   2    3121      74  -2
  -1   3   2    3121      74   1
   0  -3   2  244827    2932  -2
   0   3   2  244827    2932   1
  -1  -3   2    3128      71  -2
   1   3   2    3128      71   1
  -2  -3   2   44752     583  -2
   2   3   2   44752     583   1
  -3  -3   2   23490     348  -2
   3   3   2   23490     348   1
  -4  -3   2     390      40  -2
   4   3   2     390      40   1
  -5  -3   2    1616      74  -2
   5   3   2    1616      74   1
  -6  -3   2   43185     536  -2
   6   3   2   43185     536   1
  -7  -3   2    5392     144  -2
   7   3   2    5392     144   1
  -8  -3   2      70      45  -2
   8   3   2      70      45   1
  -9  -3   2    1017      94  -2
   9   3   2    1017      94   1
 -10  -3   2   12627     272  -2
  10   3   2   12627     272   1
  10  -4   2     432     170  -2
 -10   4   2     432     170   1
   9  -4   2     385     139  -2
  -9   4   2     385     139   1
   8  -4   2     156      81  -2
  -8   4   2     156      81   1
   7  -4   2     679      74  -2
  -7   4   2     679      74   1
   6  -4   2    8179     270  -2
  -6   4   2    8179     270   1
   5  -4   2    2957     101  -2
  -5   4   2    2957     101   1
   4  -4   2   17667     370  -2
  -4   4   2   17667     370   1
   3  -4   2   51813     672  -2
  -3   4   2   51813     672   1
   2  -4   2   48027     625  -2
  -2   4   2   48027     625   1
   1  -4   2   25011     307  -2
  -1   4   2   25011     307   1
   0  -4   2      35      23  -2
   0   4   2      35      23   1
  -1  -4   2   26061     360  -2
   1   4   2   26061     360   1
  -2  -4   2   48502     782  -2
   2   4   2   48502     782   1
  -3  -4   2   53243     708  -2
   3   4   2   53243     708   1
  -4  -4   2   18216     303  -2
   4   4   2   18216     303   1
  -5  -4   2    3075     113  -2
   5   4   2    3075     113   1
  -6  -4   2    7704     195  -2
   6   4   2    7704     195   1
  -7  -4   2     698      86  -2
   7   4   2     698      86   1
  -8  -4   2     221      73  -2
   8   4   2     221      73   1
  -9  -4   2     539      76  -2
   9   4   2     539      76   1
 -10  -4   2     305      81  -2
  10   4   2     305      81   1
  10  -5   2       0     139  -2
 -10   5   2       0     139   1
   9  -5   2    5259     339  -2
  -9   5   2    5259     339   1
   8  -5   2    3054     278  -2
  -8   5   2    3054     278   1
   7  -5   2    3850     139  -2
  -7   5   2    3850     139   1
   6  -5   2    4552     142  -2
  -6   5   2    4552     142   1
   5  -5   2     558      65  -2
  -5   5   2     558      65   1
   4  -5   2   31332     454  -2
  -4   5   2   31332     454   1
   3  -5   2   14633     243  -2
  -3   5   2   14633     243   1
   2  -5   2   10764     217  -2
  -2   5   2   10764     217   1
   1  -5   2   52220     599  -2
  -1   5   2   52220     599   1
   0  -5   2   13124     402  -2
   0   5   2   13124     402   1
  -1  -5   2   55725     726  -2
   1   5   2   55725     726   1
  -2  -5   2   10377     187  -2
   2   5   2   10377     187   1
  -3  -5   2   15177     258  -2
   3   5   2   15177     258   1
  -4  -5   2   32807     484  -2
   4   5   2   32807     484   1
  -5  -5   2     543      70  -2
   5   5   2     543      70   1
  -6  -5   2    4713     157  -2
   6   5   2    4713     157   1
  -7  -5   2    4329     163  -2
   7   5   2    4329     163   1
  -8  -5   2    2990     153  -2
   8   5   2    2990     153   1
  -9  -5   2    5026     192  -2
   9   5   2    5026     192   1
 -10  -5   2      56      67  -2
  10   5   2      56      67   1
  10  -6   2      46     154  -2
 -10   6   2      46     154   1
   9  -6   2      31     123  -2
  -9   6   2      31     123   1
   8  -6   2     231     123  -2
  -8   6   2     231     123   1
   7  -6   2    2288     205  -2
  -7   6   2    2288     205   1
   6  -6   2     139      56  -2
  -6   6   2     139      56   1
   5  -6   2   25689     410  -2
  -5   6   2   25689     410   1
   4  -6   2   11761     225  -2
  -4   6   2   11761     225   1
   3  -6   2   15177     399  -2
  -3   6   2   15177     399   1
   2  -6   2   20231     323  -2
  -2   6   2   20231     323   1
   1  -6   2     712      48  -2
  -1   6   2     712      48   1
   0  -6   2     153      43  -2
   0   6   2     153      43   1
  -1  -6   2     814      68  -2
   1   6   2     814      68   1
  -2  -6   2   20457     431  -2
   2   6   2   20457     431   1
  -3  -6   2   15259     267  -2
   3   6   2   15259     267   1
  -4  -6   2   12364     243  -2
   4   6   2   12364     243   1
  -5  -6   2   26545     431  -2
   5   6   2   26545     431   1
  -6  -6   2     110      59  -2
   6   6   2     110      59   1
  -7  -6   2    2404     142  -2
   7   6   2    2404     142   1
  -8  -6   2     221      74  -2
   8   6   2     221      74   1
  -9  -6   2      26      76  -2
   9   6   2      26      76   1
 -10  -6   2       0      85  -2
  10   6   2       0      85   1
   9  -7   2    4550     339  -2
  -9   7   2    4550     339   1
   8  -7   2    3948     308  -2
  -8   7   2    3948     308   1
   7  -7   2    6152     291  -2
  -7   7   2    6152     291   1
   6  -7   2     744      83  -2
  -6   7   2     744      83   1
   5  -7   2     106      47  -2
  -5   7   2     106      47   1
   4  -7   2    1724      95  -2
  -4   7   2    1724      95   1
   3  -7   2    4615     155  -2
  -3   7   2    4615     155   1
   2  -7   2   19958     332  -2
  -2   7   2   19958     332   1
   1  -7   2   53553     636  -2
  -1   7   2   53553     636   1
   0  -7   2   25785     426  -2
   0   7   2   25785     426   1
  -1  -7   2   54554     744  -2
   1   7   2   54554     744   1
  -2  -7   2   21353     348  -2
   2   7   2   21353     348   1
  -3  -7   2    4849     143  -2
   3   7   2    4849     143   1
  -4  -7   2    1382      92  -2
   4   7   2    1382      92   1
  -5  -7   2     123      61  -2
   5   7   2     123      61   1
  -6  -7   2     637      82  -2
   6   7   2     637      82   1
  -7  -7   2    6113     199  -2
   7   7   2    6113     199   1
  -8  -7   2    3871     169  -2
   8   7   2    3871     169   1
  -9  -7   2    4601     201  -2
   9   7   2    4601     201   1
   9  -8   2   11908     540  -2
  -9   8   2   11908     540   1
   8  -8   2     370     170  -2
  -8   8   2     370     170   1
   7  -8   2    8787     234  -2
  -7   8   2    8787     234   1
   6  -8   2       0      47  -2
  -6   8   2       0      47   1
   5  -8   2     969      88  -2
  -5   8   2     969      88   1
   4  -8   2      72      43  -2
  -4   8   2      72      43   1
   3  -8   2   14442     279  -2
  -3   8   2   14442     279   1
   2  -8   2   10989     231  -2
  -2   8   2   10989     231   1
   1  -8   2   85449     975  -2
  -1   8   2   85449     975   1
   0  -8   2     286      53  -2
   0   8   2     286      53   1
  -1  -8   2   85000    1119  -2
   1   8   2   85000    1119   1
  -2  -8   2   10683     223  -2
   2   8   2   10683     223   1
  -3  -8   2   15033     285  -2
   3   8   2   15033     285   1
  -4  -8   2     123      50  -2
   4   8   2     123      50   1
  -5  -8   2    1194     101  -2
   5   8   2    1194     101   1
  -6  -8   2       0      63  -2
   6   8   2       0      63   1
  -7  -8   2    8580     240  -2
   7   8   2    8580     240   1
  -8  -8   2     223      86  -2
   8   8   2     223      86   1
  -9  -8   2   11944     321  -2
   9   8   2   11944     321   1
   9  -9   2    1049     216  -2
  -9   9   2    1049     216   1
   8  -9   2    3393     324  -2
  -8   9   2    3393     324   1
   7  -9   2    3536     195  -2
  -7   9   2    3536     195   1
   6  -9   2    1201     106  -2
  -6   9   2    1201     106   1
   5  -9   2   12788     276  -2
  -5   9   2   12788     276   1
   4  -9   2    1349     101  -2
  -4   9   2    1349     101   1
   3  -9   2    5317     248  -2
  -3   9   2    5317     248   1
   2  -9   2       0      41  -2
  -2   9   2       0      41   1
   1  -9   2   66569     794  -2
  -1   9   2   66569     794   1
   0  -9   2   16218     390  -2
   0   9   2   16218     390   1
  -1  -9   2   59677     833  -2
   1   9   2   59677     833   1
  -2  -9   2      88      50  -2
   2   9   2      88      50   1
  -3  -9   2    5671     169  -2
   3   9   2    5671     169   1
  -4  -9   2    1668     139  -2
   4   9   2    1668     139   1
  -5  -9   2   13384     294  -2
   5   9   2   13384     294   1
  -6  -9   2     956     106  -2
   6   9   2     956     106   1
  -7  -9   2    3569     166  -2
   7   9   2    3569     166   1
  -8  -9   2    3465     245  -2
   8   9   2    3465     245   1
  -9  -9   2     747     118  -2
   9   9   2     747     118   1
   8 -10   2     324     170  -2
  -8  10   2     324     170   1
   7 -10   2       0      81  -2
  -7  10   2       0      81   1
   6 -10   2    1943     136  -2
  -6  10   2    1943     136   1
   5 -10   2    7269     217  -2
  -5  10   2    7269     217   1
   4 -10   2    5881     187  -2
  -4  10   2    5881     187   1
   3 -10   2    9120     231  -2
  -3  10   2    9120     231   1
   2 -10   2    1296     146  -2
  -2  10   2    1296     146   1
   1 -10   2     413      54  -2
  -1  10   2     413      54   1
   0 -10   2      21      44  -2
   0  10   2      21      44   1
  -1 -10   2     483      68  -2
   1  10   2     483      68   1
  -2 -10   2    1239      97  -2
   2  10   2    1239      97   1
  -3 -10   2    9553     237  -2
   3  10   2    9553     237   1
  -4 -10   2    5882     187  -2
   4  10   2    5882     187   1
  -5 -10   2    7599     227  -2
   5  10   2    7599     227   1
  -6 -10   2    2254     164  -2
   6  10   2    2254     164   1
  -7 -10   2      48      72  -2
   7  10   2      48      72   1
  -8 -10   2     155      88  -2
   8  10   2     155      88   1
   8 -11   2    3917     386  -2
  -8  11   2    3917     386   1
   7 -11   2    2585     212  -2
  -7  11   2    2585     212   1
   6 -11   2    3988     181  -2
  -6  11   2    3988     181   1
   5 -11   2     339      86  -2
  -5  11   2     339      86   1
   4 -11   2    1744     127  -2
  -4  11   2    1744     127   1
   3 -11   2    2096     136  -2
  -3  11   2    2096     136   1
   2 -11   2    5264     175  -2
  -2  11   2    5264     175   1
   1 -11   2    7798     214  -2
  -1  11   2    7798     214   1
   0 -11   2   26305     460  -2
   0  11   2   26305     460   1
  -1 -11   2    7397     231  -2
   1  11   2    7397     231   1
  -2 -11   2    5731     190  -2
   2  11   2    5731     190   1
  -3 -11   2    2124     221  -2
   3  11   2    2124     221   1
  -4 -11   2    1591     127  -2
   4  11   2    1591     127   1
  -5 -11   2     351      85  -2
   5  11   2     351      85   1
  -6 -11   2    3970     181  -2
   6  11   2    3970     181   1
  -7 -11   2    2565     172  -2
   7  11   2    2565     172   1
  -8 -11   2    4257     231  -2
   8  11   2    4257     231   1
   7 -12   2    1018     231  -2
  -7  12   2    1018     231   1
   6 -12   2     706     154  -2
  -6  12   2     706     154   1
   5 -12   2    1556     139  -2
  -5  12   2    1556     139   1
   4 -12   2   20726     421  -2
  -4  12   2   20726     421   1
   3 -12   2    8474     369  -2
  -3  12   2    8474     369   1
   2 -12   2    4029     163  -2
  -2  12   2    4029     163   1
   1 -12   2   14679     486  -2
  -1  12   2   14679     486   1
   0 -12   2       0      67  -2
   0  12   2       0      67   1
  -1 -12   2   12737     291  -2
   1  12   2   12737     291   1
  -2 -12   2    3719     163  -2
   2  12   2    3719     163   1
  -3 -12   2    9404     307  -2
   3  12   2    9404     307   1
  -4 -12   2   22014     442  -2
   4  12   2   22014     442   1
  -5 -12   2    1670     152  -2
   5  12   2    1670     152   1
  -6 -12   2     900     121  -2
   6  12   2     900     121   1
  -7 -12   2    1020     133  -2
   7  12   2    1020     133   1
   6 -13   2    7434     332  -2
  -6  13   2    7434     332   1
   5 -13   2    1521     142  -2
  -5  13   2    1521     142   1
   4 -13   2     168      99  -2
  -4  13   2     168      99   1
   3 -13   2     663      98  -2
  -3  13   2     663      98   1
   2 -13   2    8080     234  -2
  -2  13   2    8080     234   1
   1 -13   2     308     139  -2
  -1  13   2     308     139   1
   0 -13   2    8089     275  -2
   0  13   2    8089     275   1
  -1 -13   2     272      70  -2
   1  13   2     272      70   1
  -2 -13   2    7820     287  -2
   2  13   2    7820     287   1
  -3 -13   2     510      89  -2
   3  13   2     510      89   1
  -4 -13   2     159     110  -2
   4  13   2     159     110   1
  -5 -13   2    1137     133  -2
   5  13   2    1137     133   1
  -6 -13   2    8225     733  -2
   6  13   2    8225     733   1
   5 -14   2      65      79  -2
  -5  14   2      65      79   1
   4 -14   2    2436     174  -2
  -4  14   2    2436     174   1
   3 -14   2    3956     189  -2
  -3  14   2    3956     189   1
   2 -14   2   11051     294  -2
  -2  14   2   11051     294   1
   1 -14   2    4565     324  -2
  -1  14   2    4565     324   1
   0 -14   2     131      87  -2
   0  14   2     131      87   1
  -1 -14   2    5023     306  -2
   1  14   2    5023     306   1
  -2 -14   2   11054     300  -2
   2  14   2   11054     300   1
  -3 -14   2    3097     184  -2
   3  14   2    3097     184   1
  -4 -14   2    2579     180  -2
   4  14   2    2579     180   1
  -5 -14   2       0      87  -2
   5  14   2       0      87   1
   4 -15   2     157      95  -2
  -4  15   2     157      95   1
   3 -15   2     256      86  -2
  -3  15   2     256      86   1
   2 -15   2    2085     160  -2
  -2  15   2    2085     160   1
   1 -15   2     877     141  -2
  -1  15   2     877     141   1
   0 -15   2    3739     293  -2
   0  15   2    3739     293   1
  -1 -15   2     922     145  -2
   1  15   2     922     145   1
  -2 -15   2    1958     154  -2
   2  15   2    1958     154   1
  -3 -15   2     297      92  -2
   3  15   2     297      92   1
  -4 -15   2      97     112  -2
   4  15   2      97     112   1
   2 -16   2    1599     463  -2
  -2  16   2    1599     463   1
   1 -16   2     241     114  -2
  -1  16   2     241     114   1
   0 -16   2       0     123  -2
   0  16   2       0     123   1
  -1 -16   2     219      92  -2
   1  16   2     219      92   1
  -2 -16   2    1069     137  -2
   2  16   2    1069     137   1
   9   0   3    2313     247  -2
  -9   0   3    2313     247   1
   7   0   3   10743     272  -2
  -7   0   3   10743     272   1
   5   0   3   75649     938  -2
  -5   0   3   75649     938   1
   3   0   3   77541    1673  -2
  -3   0   3   77541    1673   1
   1   0   3   19600     402  -2
  -1   0   3   19600     402   1
  -1   0   3   24259     556  -2
   1   0   3   24259     556   1
  -3   0   3   98395    1469  -2
   3   0   3   98395    1469   1
  -5   0   3   61406     983  -2
   5   0   3   61406     983   1
  -7   0   3    8447     250  -2
   7   0   3    8447     250   1
  -9   0   3    2931     193  -2
   9   0   3    2931     193   1
  10  -1   3     762     136  -2
 -10   1   3     762     136   1
   9  -1   3    4341     355  -2
  -9   1   3    4341     355   1
   8  -1   3    4241     262  -2
  -8   1   3    4241     262   1
   7  -1   3    4489     171  -2
  -7   1   3    4489     171   1
   6  -1   3    8265     147  -2
  -6   1   3    8265     147   1
   5  -1   3   25504     311  -2
  -5   1   3   25504     311   1
   4  -1   3   15699     237  -2
  -4   1   3   15699     237   1
   3  -1   3   54370     748  -2
  -3   1   3   54370     748   1
   2  -1   3   25447     587  -2
  -2   1   3   25447     587   1
   1  -1   3   19515     305  -2
  -1   1   3   19515     305   1
   0  -1   3      81      15  -2
   0   1   3      81      15   1
  -1  -1   3   15816     223  -2
   1   1   3   15816     223   1
  -2  -1   3   31102     416  -2
   2   1   3   31102     416   1
  -3  -1   3   39602     611  -2
   3   1   3   39602     611   1
  -4  -1   3   13927     238  -2
   4   1   3   13927     238   1
  -5  -1   3   32067     405  -2
   5   1   3   32067     405   1
  -6  -1   3    6349     154  -2
   6   1   3    6349     154   1
  -7  -1   3    5833     146  -2
   7   1   3    5833     146   1
  -8  -1   3    3876     121  -2
   8   1   3    3876     121   1
  -9  -1   3    3470     126  -2
   9   1   3    3470     126   1
 -10  -1   3     536     108  -2
  10   1   3     536     108   1
  10  -2   3     392     154  -2
 -10   2   3     392     154   1
   9  -2   3    5984     339  -2
  -9   2   3    5984     339   1
   8  -2   3    1481     185  -2
  -8   2   3    1481     185   1
   7  -2   3    5678     154  -2
  -7   2   3    5678     154   1
   6  -2   3    5105     133  -2
  -6   2   3    5105     133   1
   5  -2   3   10191     193  -2
  -5   2   3   10191     193   1
   4  -2   3   23277     335  -2
  -4   2   3   23277     335   1
   3  -2   3   21157     291  -2
  -3   2   3   21157     291   1
   2  -2   3   22680     394  -2
  -2   2   3   22680     394   1
   1  -2   3   19217     873  -2
  -1   2   3   19217     873   1
   0  -2   3    9224     134  -2
   0   2   3    9224     134   1
  -1  -2   3   27759     315  -2
   1   2   3   27759     315   1
  -2  -2   3   16999     218  -2
   2   2   3   16999     218   1
  -3  -2   3   18421     245  -2
   3   2   3   18421     245   1
  -4  -2   3   24791     322  -2
   4   2   3   24791     322   1
  -5  -2   3   11156     189  -2
   5   2   3   11156     189   1
  -6  -2   3    5710     142  -2
   6   2   3    5710     142   1
  -7  -2   3    4810     125  -2
   7   2   3    4810     125   1
  -8  -2   3    1240      81  -2
   8   2   3    1240      81   1
  -9  -2   3    7861     176  -2
   9   2   3    7861     176   1
 -10  -2   3     390      71  -2
  10   2   3     390      71   1
  10  -3   3    1095     216  -2
 -10   3   3    1095     216   1
   9  -3   3    2606     262  -2
  -9   3   3    2606     262   1
   8  -3   3    6046     324  -2
  -8   3   3    6046     324   1
   7  -3   3    8971     201  -2
  -7   3   3    8971     201   1
   6  -3   3    7441     169  -2
  -6   3   3    7441     169   1
   5  -3   3   24730     371  -2
  -5   3   3   24730     371   1
   4  -3   3   20658     500  -2
  -4   3   3   20658     500   1
   3  -3   3   30352     410  -2
  -3   3   3   30352     410   1
   2  -3   3    7754     133  -2
  -2   3   3    7754     133   1
   1  -3   3   29120    1136  -2
  -1   3   3   29120    1136   1
   0  -3   3   12181     158  -2
   0   3   3   12181     158   1
  -1  -3   3   26214     357  -2
   1   3   3   26214     357   1
  -2  -3   3    7400     143  -2
   2   3   3    7400     143   1
  -3  -3   3   40293     573  -2
   3   3   3   40293     573   1
  -4  -3   3   19081     268  -2
   4   3   3   19081     268   1
  -5  -3   3   19418     283  -2
   5   3   3   19418     283   1
  -6  -3   3    9757     190  -2
   6   3   3    9757     190   1
  -7  -3   3    8654     216  -2
   7   3   3    8654     216   1
  -8  -3   3    4357     127  -2
   8   3   3    4357     127   1
  -9  -3   3    2010     106  -2
   9   3   3    2010     106   1
 -10  -3   3     967     102  -2
  10   3   3     967     102   1
  10  -4   3    2406     293  -2
 -10   4   3    2406     293   1
   9  -4   3       0     108  -2
  -9   4   3       0     108   1
   8  -4   3    5491     309  -2
  -8   4   3    5491     309   1
   7  -4   3   11340     324  -2
  -7   4   3   11340     324   1
   6  -4   3   16584     291  -2
  -6   4   3   16584     291   1
   5  -4   3   10100     199  -2
  -5   4   3   10100     199   1
   4  -4   3    5617     146  -2
  -4   4   3    5617     146   1
   3  -4   3   10374     178  -2
  -3   4   3   10374     178   1
   2  -4   3   22225     500  -2
  -2   4   3   22225     500   1
   1  -4   3   18368     392  -2
  -1   4   3   18368     392   1
   0  -4   3   32931     446  -2
   0   4   3   32931     446   1
  -1  -4   3   22103     312  -2
   1   4   3   22103     312   1
  -2  -4   3   28775     623  -2
   2   4   3   28775     623   1
  -3  -4   3    8003     169  -2
   3   4   3    8003     169   1
  -4  -4   3    6750     160  -2
   4   4   3    6750     160   1
  -5  -4   3   13251     258  -2
   5   4   3   13251     258   1
  -6  -4   3   12164     261  -2
   6   4   3   12164     261   1
  -7  -4   3   11817     270  -2
   7   4   3   11817     270   1
  -8  -4   3    7090     319  -2
   8   4   3    7090     319   1
  -9  -4   3      70      61  -2
   9   4   3      70      61   1
 -10  -4   3    2707     151  -2
  10   4   3    2707     151   1
  10  -5   3    4442     339  -2
 -10   5   3    4442     339   1
   9  -5   3    1110     200  -2
  -9   5   3    1110     200   1
   8  -5   3    6617     355  -2
  -8   5   3    6617     355   1
   7  -5   3    4135     180  -2
  -7   5   3    4135     180   1
   6  -5   3   13536     261  -2
  -6   5   3   13536     261   1
   5  -5   3    4891     236  -2
  -5   5   3    4891     236   1
   4  -5   3     236      41  -2
  -4   5   3     236      41   1
   3  -5   3    7781     157  -2
  -3   5   3    7781     157   1
   2  -5   3   56896     747  -2
  -2   5   3   56896     747   1
   1  -5   3      96      26  -2
  -1   5   3      96      26   1
   0  -5   3   16473     264  -2
   0   5   3   16473     264   1
  -1  -5   3      49      37  -2
   1   5   3      49      37   1
  -2  -5   3   45351     626  -2
   2   5   3   45351     626   1
  -3  -5   3    6248     148  -2
   3   5   3    6248     148   1
  -4  -5   3     196      47  -2
   4   5   3     196      47   1
  -5  -5   3    6850     178  -2
   5   5   3    6850     178   1
  -6  -5   3   18771     347  -2
   6   5   3   18771     347   1
  -7  -5   3    3860     154  -2
   7   5   3    3860     154   1
  -8  -5   3    5764     252  -2
   8   5   3    5764     252   1
  -9  -5   3     903     115  -2
   9   5   3     903     115   1
 -10  -5   3    3833     167  -2
  10   5   3    3833     167   1
  10  -6   3    1558     262  -2
 -10   6   3    1558     262   1
   9  -6   3     447     170  -2
  -9   6   3     447     170   1
   8  -6   3    3948     278  -2
  -8   6   3    3948     278   1
   7  -6   3    4196     191  -2
  -7   6   3    4196     191   1
   6  -6   3    5412     233  -2
  -6   6   3    5412     233   1
   5  -6   3    9390     204  -2
  -5   6   3    9390     204   1
   4  -6   3      96      38  -2
  -4   6   3      96      38   1
   3  -6   3   19597     317  -2
  -3   6   3   19597     317   1
   2  -6   3   42122     722  -2
  -2   6   3   42122     722   1
   1  -6   3    2339      75  -2
  -1   6   3    2339      75   1
   0  -6   3    8877     181  -2
   0   6   3    8877     181   1
  -1  -6   3    2792      98  -2
   1   6   3    2792      98   1
  -2  -6   3   54776    1051  -2
   2   6   3   54776    1051   1
  -3  -6   3   21026     339  -2
   3   6   3   21026     339   1
  -4  -6   3      45      41  -2
   4   6   3      45      41   1
  -5  -6   3    8514     211  -2
   5   6   3    8514     211   1
  -6  -6   3    4383     157  -2
   6   6   3    4383     157   1
  -7  -6   3    3602     209  -2
   7   6   3    3602     209   1
  -8  -6   3    5479     201  -2
   8   6   3    5479     201   1
  -9  -6   3     493     138  -2
   9   6   3     493     138   1
 -10  -6   3    2392     175  -2
  10   6   3    2392     175   1
   9  -7   3     463     185  -2
  -9   7   3     463     185   1
   8  -7   3    4365     308  -2
  -8   7   3    4365     308   1
   7  -7   3    6601     355  -2
  -7   7   3    6601     355   1
   6  -7   3     958      86  -2
  -6   7   3     958      86   1
   5  -7   3    3658     185  -2
  -5   7   3    3658     185   1
   4  -7   3   13960     330  -2
  -4   7   3   13960     330   1
   3  -7   3    3671     124  -2
  -3   7   3    3671     124   1
   2  -7   3   13196     249  -2
  -2   7   3   13196     249   1
   1  -7   3    3288      94  -2
  -1   7   3    3288      94   1
   0  -7   3   12972     246  -2
   0   7   3   12972     246   1
  -1  -7   3    2430      98  -2
   1   7   3    2430      98   1
  -2  -7   3   10707     217  -2
   2   7   3   10707     217   1
  -3  -7   3    5013     143  -2
   3   7   3    5013     143   1
  -4  -7   3   15447     294  -2
   4   7   3   15447     294   1
  -5  -7   3    3112     143  -2
   5   7   3    3112     143   1
  -6  -7   3     784      86  -2
   6   7   3     784      86   1
  -7  -7   3    5430     204  -2
   7   7   3    5430     204   1
  -8  -7   3    4286     229  -2
   8   7   3    4286     229   1
  -9  -7   3     287      92  -2
   9   7   3     287      92   1
   9  -8   3     355     170  -2
  -9   8   3     355     170   1
   8  -8   3    1897     247  -2
  -8   8   3    1897     247   1
   7  -8   3    5583     339  -2
  -7   8   3    5583     339   1
   6  -8   3    3452     141  -2
  -6   8   3    3452     141   1
   5  -8   3    3055     127  -2
  -5   8   3    3055     127   1
   4  -8   3   27701     448  -2
  -4   8   3   27701     448   1
   3  -8   3    7690     231  -2
  -3   8   3    7690     231   1
   2  -8   3    3383     126  -2
  -2   8   3    3383     126   1
   1  -8   3     319      46  -2
  -1   8   3     319      46   1
   0  -8   3   26781     428  -2
   0   8   3   26781     428   1
  -1  -8   3     175      57  -2
   1   8   3     175      57   1
  -2  -8   3    3366     121  -2
   2   8   3    3366     121   1
  -3  -8   3    7724     190  -2
   3   8   3    7724     190   1
  -4  -8   3   28115     463  -2
   4   8   3   28115     463   1
  -5  -8   3    2799     133  -2
   5   8   3    2799     133   1
  -6  -8   3    4125     163  -2
   6   8   3    4125     163   1
  -7  -8   3    7068     222  -2
   7   8   3    7068     222   1
  -8  -8   3    1773     164  -2
   8   8   3    1773     164   1
  -9  -8   3     194      93  -2
   9   8   3     194      93   1
   8  -9   3     817     200  -2
  -8   9   3     817     200   1
   7  -9   3     663     170  -2
  -7   9   3     663     170   1
   6  -9   3    1306     113  -2
  -6   9   3    1306     113   1
   5  -9   3    7256     204  -2
  -5   9   3    7256     204   1
   4  -9   3   14017     290  -2
  -4   9   3   14017     290   1
   3  -9   3    8031     202  -2
  -3   9   3    8031     202   1
   2  -9   3    2297     134  -2
  -2   9   3    2297     134   1
   1  -9   3    1953      93  -2
  -1   9   3    1953      93   1
   0  -9   3   16569     311  -2
   0   9   3   16569     311   1
  -1  -9   3    1641     104  -2
   1   9   3    1641     104   1
  -2  -9   3    2775     123  -2
   2   9   3    2775     123   1
  -3  -9   3    6758     190  -2
   3   9   3    6758     190   1
  -4  -9   3   17432     341  -2
   4   9   3   17432     341   1
  -5  -9   3    9408     240  -2
   5   9   3    9408     240   1
  -6  -9   3    1203     115  -2
   6   9   3    1203     115   1
  -7  -9   3    1038     121  -2
   7   9   3    1038     121   1
  -8  -9   3    1126     131  -2
   8   9   3    1126     131   1
   8 -10   3    1342     247  -2
  -8  10   3    1342     247   1
   7 -10   3      46     123  -2
  -7  10   3      46     123   1
   6 -10   3    2786     196  -2
  -6  10   3    2786     196   1
   5 -10   3   17823     359  -2
  -5  10   3   17823     359   1
   4 -10   3     145      60  -2
  -4  10   3     145      60   1
   3 -10   3    2009     124  -2
  -3  10   3    2009     124   1
   2 -10   3    2054     121  -2
  -2  10   3    2054     121   1
   1 -10   3     975      77  -2
  -1  10   3     975      77   1
   0 -10   3    8601     217  -2
   0  10   3    8601     217   1
  -1 -10   3    1235      95  -2
   1  10   3    1235      95   1
  -2 -10   3    2811     130  -2
   2  10   3    2811     130   1
  -3 -10   3    2960     148  -2
   3  10   3    2960     148   1
  -4 -10   3     251      68  -2
   4  10   3     251      68   1
  -5 -10   3   15722     443  -2
   5  10   3   15722     443   1
  -6 -10   3    2095     148  -2
   6  10   3    2095     148   1
  -7 -10   3     211      86  -2
   7  10   3     211      86   1
  -8 -10   3    1320     136  -2
   8  10   3    1320     136   1
   7 -11   3    1450     247  -2
  -7  11   3    1450     247   1
   6 -11   3    4360     229  -2
  -6  11   3    4360     229   1
   5 -11   3    6392     211  -2
  -5  11   3    6392     211   1
   4 -11   3    2956     163  -2
  -4  11   3    2956     163   1
   3 -11   3    2814     145  -2
  -3  11   3    2814     145   1
   2 -11   3    5069     172  -2
  -2  11   3    5069     172   1
   1 -11   3    4508     157  -2
  -1  11   3    4508     157   1
   0 -11   3     143      61  -2
   0  11   3     143      61   1
  -1 -11   3    3485     156  -2
   1  11   3    3485     156   1
  -2 -11   3    4744     172  -2
   2  11   3    4744     172   1
  -3 -11   3    2221     149  -2
   3  11   3    2221     149   1
  -4 -11   3    4127     175  -2
   4  11   3    4127     175   1
  -5 -11   3    8322     255  -2
   5  11   3    8322     255   1
  -6 -11   3    5358     214  -2
   6  11   3    5358     214   1
  -7 -11   3    2282     169  -2
   7  11   3    2282     169   1
   7 -12   3    4812     401  -2
  -7  12   3    4812     401   1
   6 -12   3    2082     293  -2
  -6  12   3    2082     293   1
   5 -12   3    1423     175  -2
  -5  12   3    1423     175   1
   4 -12   3    2637     160  -2
  -4  12   3    2637     160   1
   3 -12   3    4413     283  -2
  -3  12   3    4413     283   1
   2 -12   3     713      88  -2
  -2  12   3     713      88   1
   1 -12   3    1827     191  -2
  -1  12   3    1827     191   1
   0 -12   3    1751     127  -2
   0  12   3    1751     127   1
  -1 -12   3    2671     164  -2
   1  12   3    2671     164   1
  -2 -12   3     926     104  -2
   2  12   3     926     104   1
  -3 -12   3    4068     186  -2
   3  12   3    4068     186   1
  -4 -12   3    2483     305  -2
   4  12   3    2483     305   1
  -5 -12   3    1185     265  -2
   5  12   3    1185     265   1
  -6 -12   3    1568     163  -2
   6  12   3    1568     163   1
  -7 -12   3    4398     243  -2
   7  12   3    4398     243   1
   6 -13   3     170     170  -2
  -6  13   3     170     170   1
   5 -13   3    1949     208  -2
  -5  13   3    1949     208   1
   4 -13   3     100     107  -2
  -4  13   3     100     107   1
   3 -13   3    4848     314  -2
  -3  13   3    4848     314   1
   2 -13   3     819     117  -2
  -2  13   3     819     117   1
   1 -13   3    3794     293  -2
  -1  13   3    3794     293   1
   0 -13   3    2795     196  -2
   0  13   3    2795     196   1
  -1 -13   3    3183     160  -2
   1  13   3    3183     160   1
  -2 -13   3    1025     113  -2
   2  13   3    1025     113   1
  -3 -13   3    5668     214  -2
   3  13   3    5668     214   1
  -4 -13   3     226      89  -2
   4  13   3     226      89   1
  -5 -13   3    1567     148  -2
   5  13   3    1567     148   1
  -6 -13   3     412     104  -2
   6  13   3     412     104   1
   5 -14   3    1913     196  -2
  -5  14   3    1913     196   1
   4 -14   3     731     151  -2
  -4  14   3     731     151   1
   3 -14   3    2487     321  -2
  -3  14   3    2487     321   1
   2 -14   3    1816     206  -2
  -2  14   3    1816     206   1
   1 -14   3    1681     247  -2
  -1  14   3    1681     247   1
   0 -14   3     686     133  -2
   0  14   3     686     133   1
  -1 -14   3    1688     139  -2
   1  14   3    1688     139   1
  -2 -14   3    1916     145  -2
   2  14   3    1916     145   1
  -3 -14   3    1686     148  -2
   3  14   3    1686     148   1
  -4 -14   3     316      93  -2
   4  14   3     316      93   1
  -5 -14   3    2015     169  -2
   5  14   3    2015     169   1
   4 -15   3     902     153  -2
  -4  15   3     902     153   1
   3 -15   3    1598     142  -2
  -3  15   3    1598     142   1
   2 -15   3    1549     180  -2
  -2  15   3    1549     180   1
   1 -15   3     308     154  -2
  -1  15   3     308     154   1
   0 -15   3      13      70  -2
   0  15   3      13      70   1
  -1 -15   3     468      98  -2
   1  15   3     468      98   1
  -2 -15   3    1326     139  -2
   2  15   3    1326     139   1
  -3 -15   3     950     124  -2
   3  15   3     950     124   1
  -4 -15   3    1067     141  -2
   4  15   3    1067     141   1
   1 -16   3     108     154  -2
  -1  16   3     108     154   1
   0 -16   3      54     139  -2
   0  16   3      54     139   1
  -1 -16   3     204     123  -2
   1  16   3     204     123   1
  10   0   4    2205     262  -2
 -10   0   4    2205     262   1
   8   0   4   28518     818  -2
  -8   0   4   28518     818   1
   6   0   4     743      70  -2
  -6   0   4     743      70   1
   4   0   4    1668      70  -2
  -4   0   4    1668      70   1
   2   0   4   43588     928  -2
  -2   0   4   43588     928   1
   0   0   4 1730065   24528  -2
   0   0   4 1730065   24528   1
  -2   0   4   41790     662  -2
   2   0   4   41790     662   1
  -4   0   4    2051     103  -2
   4   0   4    2051     103   1
  -6   0   4     698      93  -2
   6   0   4     698      93   1
  -8   0   4   29805     616  -2
   8   0   4   29805     616   1
 -10   0   4    2237     154  -2
  10   0   4    2237     154   1
  10  -1   4    3690     355  -2
 -10   1   4    3690     355   1
   9  -1   4    7230     256  -2
  -9   1   4    7230     256   1
   8  -1   4     698     103  -2
  -8   1   4     698     103   1
   7  -1   4    9445     262  -2
  -7   1   4    9445     262   1
   6  -1   4    3246     111  -2
  -6   1   4    3246     111   1
   5  -1   4    1624      50  -2
  -5   1   4    1624      50   1
   4  -1   4   25103     288  -2
  -4   1   4   25103     288   1
   3  -1   4    3255     139  -2
  -3   1   4    3255     139   1
   2  -1   4   28651     649  -2
  -2   1   4   28651     649   1
   1  -1   4   10686     180  -2
  -1   1   4   10686     180   1
   0  -1   4     837      62  -2
   0   1   4     837      62   1
  -1  -1   4   10493     193  -2
   1   1   4   10493     193   1
  -2  -1   4   29329     398  -2
   2   1   4   29329     398   1
  -3  -1   4    2871      89  -2
   3   1   4    2871      89   1
  -4  -1   4   25077     377  -2
   4   1   4   25077     377   1
  -5  -1   4    1435      75  -2
   5   1   4    1435      75   1
  -6  -1   4    2619     101  -2
   6   1   4    2619     101   1
  -7  -1   4    9300     192  -2
   7   1   4    9300     192   1
  -8  -1   4     947      92  -2
   8   1   4     947      92   1
  -9  -1   4    7123     173  -2
   9   1   4    7123     173   1
 -10  -1   4    3918     148  -2
  10   1   4    3918     148   1
  10  -2   4    2506     196  -2
 -10   2   4    2506     196   1
   9  -2   4      30     100  -2
  -9   2   4      30     100   1
   8  -2   4    2560     247  -2
  -8   2   4    2560     247   1
   7  -2   4    5768     293  -2
  -7   2   4    5768     293   1
   6  -2   4    8526     143  -2
  -6   2   4    8526     143   1
   5  -2   4    8266     243  -2
  -5   2   4    8266     243   1
   4  -2   4     660      47  -2
  -4   2   4     660      47   1
   3  -2   4     123      26  -2
  -3   2   4     123      26   1
   2  -2   4   83250    1797  -2
  -2   2   4   83250    1797   1
   1  -2   4   16698     556  -2
  -1   2   4   16698     556   1
   0  -2   4   11528     163  -2
   0   2   4   11528     163   1
  -1  -2   4   16663     208  -2
   1   2   4   16663     208   1
  -2  -2   4   82519     887  -2
   2   2   4   82519     887   1
  -3  -2   4     225      36  -2
   3   2   4     225      36   1
  -4  -2   4     406      50  -2
   4   2   4     406      50   1
  -5  -2   4    8102     160  -2
   5   2   4    8102     160   1
  -6  -2   4    8727     181  -2
   6   2   4    8727     181   1
  -7  -2   4    5838     139  -2
   7   2   4    5838     139   1
  -8  -2   4    2183     106  -2
   8   2   4    2183     106   1
  -9  -2   4      29      54  -2
   9   2   4      29      54   1
 -10  -2   4    2531     154  -2
  10   2   4    2531     154   1
  10  -3   4    2144     278  -2
 -10   3   4    2144     278   1
   9  -3   4    2637     262  -2
  -9   3   4    2637     262   1
   8  -3   4     324     123  -2
  -8   3   4     324     123   1
   7  -3   4      93     108  -2
  -7   3   4      93     108   1
   6  -3   4    1992     146  -2
  -6   3   4    1992     146   1
   5  -3   4    7973     160  -2
  -5   3   4    7973     160   1
   4  -3   4   11654     231  -2
  -4   3   4   11654     231   1
   3  -3   4   18881     273  -2
  -3   3   4   18881     273   1
   2  -3   4    9291     298  -2
  -2   3   4    9291     298   1
   1  -3   4   28264     934  -2
  -1   3   4   28264     934   1
   0  -3   4      68      20  -2
   0   3   4      68      20   1
  -1  -3   4   30141     401  -2
   1   3   4   30141     401   1
  -2  -3   4   11117     164  -2
   2   3   4   11117     164   1
  -3  -3   4   20080     268  -2
   3   3   4   20080     268   1
  -4  -3   4   11672     191  -2
   4   3   4   11672     191   1
  -5  -3   4    7770     194  -2
   5   3   4    7770     194   1
  -6  -3   4    1826      94  -2
   6   3   4    1826      94   1
  -7  -3   4     194      58  -2
   7   3   4     194      58   1
  -8  -3   4     642      70  -2
   8   3   4     642      70   1
  -9  -3   4    3229     134  -2
   9   3   4    3229     134   1
 -10  -3   4    2080     145  -2
  10   3   4    2080     145   1
  10  -4   4    4303     324  -2
 -10   4   4    4303     324   1
   9  -4   4    1681     231  -2
  -9   4   4    1681     231   1
   8  -4   4     478     139  -2
  -8   4   4     478     139   1
   7  -4   4    9949     401  -2
  -7   4   4    9949     401   1
   6  -4   4    7974     178  -2
  -6   4   4    7974     178   1
   5  -4   4   11487     210  -2
  -5   4   4   11487     210   1
   4  -4   4     565      64  -2
  -4   4   4     565      64   1
   3  -4   4    3015     100  -2
  -3   4   4    3015     100   1
   2  -4   4   58967    1057  -2
  -2   4   4   58967    1057   1
   1  -4   4   22031     594  -2
  -1   4   4   22031     594   1
   0  -4   4    7710     143  -2
   0   4   4    7710     143   1
  -1  -4   4   24161     342  -2
   1   4   4   24161     342   1
  -2  -4   4   60683     789  -2
   2   4   4   60683     789   1
  -3  -4   4    2359      94  -2
   3   4   4    2359      94   1
  -4  -4   4     537     123  -2
   4   4   4     537     123   1
  -5  -4   4   12024     246  -2
   5   4   4   12024     246   1
  -6  -4   4    8138     189  -2
   6   4   4    8138     189   1
  -7  -4   4    9845     246  -2
   7   4   4    9845     246   1
  -8  -4   4     636      95  -2
   8   4   4     636      95   1
  -9  -4   4    1364     111  -2
   9   4   4    1364     111   1
 -10  -4   4    4421     178  -2
  10   4   4    4421     178   1
  10  -5   4     972     216  -2
 -10   5   4     972     216   1
   9  -5   4    1897     247  -2
  -9   5   4    1897     247   1
   8  -5   4     308     139  -2
  -8   5   4     308     139   1
   7  -5   4    3902     247  -2
  -7   5   4    3902     247   1
   6  -5   4    2055     119  -2
  -6   5   4    2055     119   1
   5  -5   4   14769     261  -2
  -5   5   4   14769     261   1
   4  -5   4     176      38  -2
  -4   5   4     176      38   1
   3  -5   4   70927     911  -2
  -3   5   4   70927     911   1
   2  -5   4    1386     106  -2
  -2   5   4    1386     106   1
   1  -5   4   21632     324  -2
  -1   5   4   21632     324   1
   0  -5   4      88      28  -2
   0   5   4      88      28   1
  -1  -5   4   22818     339  -2
   1   5   4   22818     339   1
  -2  -5   4    1626      82  -2
   2   5   4    1626      82   1
  -3  -5   4   73403     958  -2
   3   5   4   73403     958   1
  -4  -5   4     147      74  -2
   4   5   4     147      74   1
  -5  -5   4   15350     294  -2
   5   5   4   15350     294   1
  -6  -5   4    1995     121  -2
   6   5   4    1995     121   1
  -7  -5   4    5078     181  -2
   7   5   4    5078     181   1
  -8  -5   4     376      84  -2
   8   5   4     376      84   1
  -9  -5   4    1864     229  -2
   9   5   4    1864     229   1
 -10  -5   4     895     104  -2
  10   5   4     895     104   1
   9  -6   4    6694     401  -2
  -9   6   4    6694     401   1
   8  -6   4    5568     324  -2
  -8   6   4    5568     324   1
   7  -6   4    7619     355  -2
  -7   6   4    7619     355   1
   6  -6   4    3883     169  -2
  -6   6   4    3883     169   1
   5  -6   4    1757      92  -2
  -5   6   4    1757      92   1
   4  -6   4    1428      79  -2
  -4   6   4    1428      79   1
   3  -6   4     824      61  -2
  -3   6   4     824      61   1
   2  -6   4    1769      77  -2
  -2   6   4    1769      77   1
   1  -6   4    9366     247  -2
  -1   6   4    9366     247   1
   0  -6   4    8780     179  -2
   0   6   4    8780     179   1
  -1  -6   4    9715     187  -2
   1   6   4    9715     187   1
  -2  -6   4    1956      83  -2
   2   6   4    1956      83   1
  -3  -6   4     751      62  -2
   3   6   4     751      62   1
  -4  -6   4    1484      95  -2
   4   6   4    1484      95   1
  -5  -6   4    2341     127  -2
   5   6   4    2341     127   1
  -6  -6   4    3946     154  -2
   6   6   4    3946     154   1
  -7  -6   4    7727     228  -2
   7   6   4    7727     228   1
  -8  -6   4    5052     196  -2
   8   6   4    5052     196   1
  -9  -6   4    7579     380  -2
   9   6   4    7579     380   1
   9  -7   4    3763     308  -2
  -9   7   4    3763     308   1
   8  -7   4     278     139  -2
  -8   7   4     278     139   1
   7  -7   4    4210     293  -2
  -7   7   4    4210     293   1
   6  -7   4      27      59  -2
  -6   7   4      27      59   1
   5  -7   4   13093     258  -2
  -5   7   4   13093     258   1
   4  -7   4     292      50  -2
  -4   7   4     292      50   1
   3  -7   4    2081      97  -2
  -3   7   4    2081      97   1
   2  -7   4    8371     300  -2
  -2   7   4    8371     300   1
   1  -7   4   37459     635  -2
  -1   7   4   37459     635   1
   0  -7   4     426      50  -2
   0   7   4     426      50   1
  -1  -7   4   37794     544  -2
   1   7   4   37794     544   1
  -2  -7   4    9169     196  -2
   2   7   4    9169     196   1
  -3  -7   4    2047     104  -2
   3   7   4    2047     104   1
  -4  -7   4     170      53  -2
   4   7   4     170      53   1
  -5  -7   4   13287     354  -2
   5   7   4   13287     354   1
  -6  -7   4     147      65  -2
   6   7   4     147      65   1
  -7  -7   4    4232     172  -2
   7   7   4    4232     172   1
  -8  -7   4     123      74  -2
   8   7   4     123      74   1
  -9  -7   4    4391     337  -2
   9   7   4    4391     337   1
   9  -8   4    3670     355  -2
  -9   8   4    3670     355   1
   8  -8   4     524     170  -2
  -8   8   4     524     170   1
   7  -8   4    5305     339  -2
  -7   8   4    5305     339   1
   6  -8   4     401     123  -2
  -6   8   4     401     123   1
   5  -8   4    2044     115  -2
  -5   8   4    2044     115   1
   4  -8   4    2190     131  -2
  -4   8   4    2190     131   1
   3  -8   4    1102      83  -2
  -3   8   4    1102      83   1
   2  -8   4    5407     260  -2
  -2   8   4    5407     260   1
   1  -8   4    7499     185  -2
  -1   8   4    7499     185   1
   0  -8   4     787      71  -2
   0   8   4     787      71   1
  -1  -8   4    7268     204  -2
   1   8   4    7268     204   1
  -2  -8   4    4879     143  -2
   2   8   4    4879     143   1
  -3  -8   4     699      74  -2
   3   8   4     699      74   1
  -4  -8   4    2683     182  -2
   4   8   4    2683     182   1
  -5  -8   4    2521     143  -2
   5   8   4    2521     143   1
  -6  -8   4     450     163  -2
   6   8   4     450     163   1
  -7  -8   4    5091     280  -2
   7   8   4    5091     280   1
  -8  -8   4     348      93  -2
   8   8   4     348      93   1
  -9  -8   4    2560     200  -2
   9   8   4    2560     200   1
   8  -9   4     154     139  -2
  -8   9   4     154     139   1
   7  -9   4    9486     447  -2
  -7   9   4    9486     447   1
   6  -9   4    2344     262  -2
  -6   9   4    2344     262   1
   5  -9   4    1780     119  -2
  -5   9   4    1780     119   1
   4  -9   4    1719     274  -2
  -4   9   4    1719     274   1
   3  -9   4    1487     103  -2
  -3   9   4    1487     103   1
   2  -9   4    6816     290  -2
  -2   9   4    6816     290   1
   1  -9   4   15195     294  -2
  -1   9   4   15195     294   1
   0  -9   4     108      51  -2
   0   9   4     108      51   1
  -1  -9   4   14678     291  -2
   1   9   4   14678     291   1
  -2  -9   4    7298     320  -2
   2   9   4    7298     320   1
  -3  -9   4    1171      95  -2
   3   9   4    1171      95   1
  -4  -9   4    1841     121  -2
   4   9   4    1841     121   1
  -5  -9   4    1351     143  -2
   5   9   4    1351     143   1
  -6  -9   4    1796     136  -2
   6   9   4    1796     136   1
  -7  -9   4    8778     404  -2
   7   9   4    8778     404   1
  -8  -9   4     247      94  -2
   8   9   4     247      94   1
   8 -10   4    8344     463  -2
  -8  10   4    8344     463   1
   7 -10   4    1573     231  -2
  -7  10   4    1573     231   1
   6 -10   4    1989     247  -2
  -6  10   4    1989     247   1
   5 -10   4    3067     212  -2
  -5  10   4    3067     212   1
   4 -10   4    1745     200  -2
  -4  10   4    1745     200   1
   3 -10   4     222      59  -2
  -3  10   4     222      59   1
   2 -10   4     186      52  -2
  -2  10   4     186      52   1
   1 -10   4    4850     176  -2
  -1  10   4    4850     176   1
   0 -10   4   16037     486  -2
   0  10   4   16037     486   1
  -1 -10   4    4116     145  -2
   1  10   4    4116     145   1
  -2 -10   4     203      76  -2
   2  10   4     203      76   1
  -3 -10   4     120      56  -2
   3  10   4     120      56   1
  -4 -10   4    1039     104  -2
   4  10   4    1039     104   1
  -5 -10   4    3435     160  -2
   5  10   4    3435     160   1
  -6 -10   4    2020     148  -2
   6  10   4    2020     148   1
  -7 -10   4    1753     148  -2
   7  10   4    1753     148   1
  -8 -10   4    8987     319  -2
   8  10   4    8987     319   1
   7 -11   4    1727     262  -2
  -7  11   4    1727     262   1
   6 -11   4    2483     293  -2
  -6  11   4    2483     293   1
   5 -11   4    4219     218  -2
  -5  11   4    4219     218   1
   4 -11   4   10838     373  -2
  -4  11   4   10838     373   1
   3 -11   4    8991     553  -2
  -3  11   4    8991     553   1
   2 -11   4    1362     106  -2
  -2  11   4    1362     106   1
   1 -11   4   13679     296  -2
  -1  11   4   13679     296   1
   0 -11   4     318      76  -2
   0  11   4     318      76   1
  -1 -11   4   13070     526  -2
   1  11   4   13070     526   1
  -2 -11   4    1043     104  -2
   2  11   4    1043     104   1
  -3 -11   4    8431     394  -2
   3  11   4    8431     394   1
  -4 -11   4   11249     288  -2
   4  11   4   11249     288   1
  -5 -11   4    4599     259  -2
   5  11   4    4599     259   1
  -6 -11   4    1614     143  -2
   6  11   4    1614     143   1
  -7 -11   4    1566     275  -2
   7  11   4    1566     275   1
   7 -12   4     447     185  -2
  -7  12   4     447     185   1
   6 -12   4    2514     308  -2
  -6  12   4    2514     308   1
   5 -12   4     509     185  -2
  -5  12   4     509     185   1
   4 -12   4     278      79  -2
  -4  12   4     278      79   1
   3 -12   4     185      65  -2
  -3  12   4     185      65   1
   2 -12   4    5231     218  -2
  -2  12   4    5231     218   1
   1 -12   4       0      59  -2
  -1  12   4       0      59   1
   0 -12   4    4501     199  -2
   0  12   4    4501     199   1
  -1 -12   4      67      61  -2
   1  12   4      67      61   1
  -2 -12   4    4621     187  -2
   2  12   4    4621     187   1
  -3 -12   4     103      71  -2
   3  12   4     103      71   1
  -4 -12   4     472      90  -2
   4  12   4     472      90   1
  -5 -12   4     519     106  -2
   5  12   4     519     106   1
  -6 -12   4    3066     370  -2
   6  12   4    3066     370   1
  -7 -12   4     370     106  -2
   7  12   4     370     106   1
   6 -13   4     817     216  -2
  -6  13   4     817     216   1
   5 -13   4       0     108  -2
  -5  13   4       0     108   1
   4 -13   4    4303     229  -2
  -4  13   4    4303     229   1
   3 -13   4    1100     158  -2
  -3  13   4    1100     158   1
   2 -13   4    6477     524  -2
  -2  13   4    6477     524   1
   1 -13   4     355     139  -2
  -1  13   4     355     139   1
   0 -13   4     263      74  -2
   0  13   4     263      74   1
  -1 -13   4     226      74  -2
   1  13   4     226      74   1
  -2 -13   4    6593     223  -2
   2  13   4    6593     223   1
  -3 -13   4     671     122  -2
   3  13   4     671     122   1
  -4 -13   4    4387     208  -2
   4  13   4    4387     208   1
  -5 -13   4     115      96  -2
   5  13   4     115      96   1
  -6 -13   4     939     133  -2
   6  13   4     939     133   1
   5 -14   4       0     139  -2
  -5  14   4       0     139   1
   4 -14   4      46      87  -2
  -4  14   4      46      87   1
   3 -14   4     441      94  -2
  -3  14   4     441      94   1
   2 -14   4    5102     245  -2
  -2  14   4    5102     245   1
   1 -14   4      77     123  -2
  -1  14   4      77     123   1
   0 -14   4    1530     136  -2
   0  14   4    1530     136   1
  -1 -14   4       0      70  -2
   1  14   4       0      70   1
  -2 -14   4    4655     230  -2
   2  14   4    4655     230   1
  -3 -14   4     211      86  -2
   3  14   4     211      86   1
  -4 -14   4       0      83  -2
   4  14   4       0      83   1
  -5 -14   4      55      91  -2
   5  14   4      55      91   1
   3 -15   4    1712     247  -2
  -3  15   4    1712     247   1
   2 -15   4    3537     240  -2
  -2  15   4    3537     240   1
   0 -15   4     122      82  -2
   0  15   4     122      82   1
  -1 -15   4    2673     212  -2
   1  15   4    2673     212   1
  -2 -15   4    3897     208  -2
   2  15   4    3897     208   1
  -3 -15   4    1607     255  -2
   3  15   4    1607     255   1
   9   0   5    1573     200  -2
  -9   0   5    1573     200   1
   7   0   5    4365     247  -2
  -7   0   5    4365     247   1
   5   0   5   36864     605  -2
  -5   0   5   36864     605   1
   3   0   5   41783     927  -2
  -3   0   5   41783     927   1
   1   0   5   18963     294  -2
  -1   0   5   18963     294   1
  -1   0   5   13652     251  -2
   1   0   5   13652     251   1
  -3   0   5   31847     552  -2
   3   0   5   31847     552   1
  -5   0   5   38469     682  -2
   5   0   5   38469     682   1
  -7   0   5    5156     378  -2
   7   0   5    5156     378   1
  -9   0   5    1143     141  -2
   9   0   5    1143     141   1
  10  -1   5      88      92  -2
 -10   1   5      88      92   1
   9  -1   5    2005     164  -2
  -9   1   5    2005     164   1
   8  -1   5    3783     180  -2
  -8   1   5    3783     180   1
   7  -1   5    2264     139  -2
  -7   1   5    2264     139   1
   6  -1   5    4870     409  -2
  -6   1   5    4870     409   1
   5  -1   5   25346     312  -2
  -5   1   5   25346     312   1
   4  -1   5    6628     158  -2
  -4   1   5    6628     158   1
   3  -1   5   18388     311  -2
  -3   1   5   18388     311   1
   2  -1   5    3748     123  -2
  -2   1   5    3748     123   1
   1  -1   5   19966     252  -2
  -1   1   5   19966     252   1
   0  -1   5    6265     104  -2
   0   1   5    6265     104   1
  -1  -1   5   26001     357  -2
   1   1   5   26001     357   1
  -2  -1   5    3809     175  -2
   2   1   5    3809     175   1
  -3  -1   5   23828     391  -2
   3   1   5   23828     391   1
  -4  -1   5    6351     157  -2
   4   1   5    6351     157   1
  -5  -1   5   23812     334  -2
   5   1   5   23812     334   1
  -6  -1   5    6492     167  -2
   6   1   5    6492     167   1
  -7  -1   5    1549      94  -2
   7   1   5    1549      94   1
  -8  -1   5    4007     135  -2
   8   1   5    4007     135   1
  -9  -1   5    2825     127  -2
   9   1   5    2825     127   1
 -10  -1   5     114      66  -2
  10   1   5     114      66   1
  10  -2   5     276     103  -2
 -10   2   5     276     103   1
   9  -2   5    6722     478  -2
  -9   2   5    6722     478   1
   8  -2   5    2043     147  -2
  -8   2   5    2043     147   1
   7  -2   5    2329     185  -2
  -7   2   5    2329     185   1
   6  -2   5    4997     247  -2
  -6   2   5    4997     247   1
   5  -2   5    5715     121  -2
  -5   2   5    5715     121   1
   4  -2   5   18133     478  -2
  -4   2   5   18133     478   1
   3  -2   5   11263     309  -2
  -3   2   5   11263     309   1
   2  -2   5    4088     154  -2
  -2   2   5    4088     154   1
   1  -2   5   22054     291  -2
  -1   2   5   22054     291   1
   0  -2   5     244      22  -2
   0   2   5     244      22   1
  -1  -2   5   16972     214  -2
   1   2   5   16972     214   1
  -2  -2   5    4791      94  -2
   2   2   5    4791      94   1
  -3  -2   5   12936     197  -2
   3   2   5   12936     197   1
  -4  -2   5   19671     532  -2
   4   2   5   19671     532   1
  -5  -2   5    5210     133  -2
   5   2   5    5210     133   1
  -6  -2   5    3686     123  -2
   6   2   5    3686     123   1
  -7  -2   5    2642     104  -2
   7   2   5    2642     104   1
  -8  -2   5    1577      95  -2
   8   2   5    1577      95   1
  -9  -2   5    5833     162  -2
   9   2   5    5833     162   1
 -10  -2   5     427      79  -2
  10   2   5     427      79   1
  10  -3   5     447     170  -2
 -10   3   5     447     170   1
   9  -3   5    4689     309  -2
  -9   3   5    4689     309   1
   8  -3   5     910     154  -2
  -8   3   5     910     154   1
   7  -3   5   14748     494  -2
  -7   3   5   14748     494   1
   6  -3   5    3115     200  -2
  -6   3   5    3115     200   1
   5  -3   5   18223     284  -2
  -5   3   5   18223     284   1
   4  -3   5    9699     169  -2
  -4   3   5    9699     169   1
   3  -3   5   17096     664  -2
  -3   3   5   17096     664   1
   2  -3   5     956      69  -2
  -2   3   5     956      69   1
   1  -3   5   16118     231  -2
  -1   3   5   16118     231   1
   0  -3   5    4960     161  -2
   0   3   5    4960     161   1
  -1  -3   5   18410     270  -2
   1   3   5   18410     270   1
  -2  -3   5    1131      53  -2
   2   3   5    1131      53   1
  -3  -3   5   13785     208  -2
   3   3   5   13785     208   1
  -4  -3   5    8703     162  -2
   4   3   5    8703     162   1
  -5  -3   5   23441     352  -2
   5   3   5   23441     352   1
  -6  -3   5    2502     105  -2
   6   3   5    2502     105   1
  -7  -3   5   14367     265  -2
   7   3   5   14367     265   1
  -8  -3   5    1223      87  -2
   8   3   5    1223      87   1
  -9  -3   5    5825     162  -2
   9   3   5    5825     162   1
 -10  -3   5     164      68  -2
  10   3   5     164      68   1
  10  -4   5     586     185  -2
 -10   4   5     586     185   1
   9  -4   5     571     154  -2
  -9   4   5     571     154   1
   8  -4   5    1912     200  -2
  -8   4   5    1912     200   1
   7  -4   5   14980     509  -2
  -7   4   5   14980     509   1
   6  -4   5    9672     370  -2
  -6   4   5    9672     370   1
   5  -4   5   16021     264  -2
  -5   4   5   16021     264   1
   4  -4   5    4045     104  -2
  -4   4   5    4045     104   1
   3  -4   5    4764     106  -2
  -3   4   5    4764     106   1
   2  -4   5   18544     358  -2
  -2   4   5   18544     358   1
   1  -4   5    5147     109  -2
  -1   4   5    5147     109   1
   0  -4   5    5257     110  -2
   0   4   5    5257     110   1
  -1  -4   5    5821     125  -2
   1   4   5    5821     125   1
  -2  -4   5   17003     273  -2
   2   4   5   17003     273   1
  -3  -4   5    6132     151  -2
   3   4   5    6132     151   1
  -4  -4   5    4158     110  -2
   4   4   5    4158     110   1
  -5  -4   5   12089     218  -2
   5   4   5   12089     218   1
  -6  -4   5   12124     234  -2
   6   4   5   12124     234   1
  -7  -4   5   14145     266  -2
   7   4   5   14145     266   1
  -8  -4   5    1412     127  -2
   8   4   5    1412     127   1
  -9  -4   5     733      94  -2
   9   4   5     733      94   1
 -10  -4   5     367      89  -2
  10   4   5     367      89   1
   9  -5   5     663     170  -2
  -9   5   5     663     170   1
   8  -5   5    2622     247  -2
  -8   5   5    2622     247   1
   7  -5   5    4951     278  -2
  -7   5   5    4951     278   1
   6  -5   5   17264     555  -2
  -6   5   5   17264     555   1
   5  -5   5   12358     289  -2
  -5   5   5   12358     289   1
   4  -5   5      59      41  -2
  -4   5   5      59      41   1
   3  -5   5    8871     174  -2
  -3   5   5    8871     174   1
   2  -5   5   23311     604  -2
  -2   5   5   23311     604   1
   1  -5   5     196      36  -2
  -1   5   5     196      36   1
   0  -5   5    2313      80  -2
   0   5   5    2313      80   1
  -1  -5   5     192      33  -2
   1   5   5     192      33   1
  -2  -5   5   30566     443  -2
   2   5   5   30566     443   1
  -3  -5   5   11945     229  -2
   3   5   5   11945     229   1
  -4  -5   5      36      41  -2
   4   5   5      36      41   1
  -5  -5   5   10001     241  -2
   5   5   5   10001     241   1
  -6  -5   5   13193     397  -2
   6   5   5   13193     397   1
  -7  -5   5    6009     202  -2
   7   5   5    6009     202   1
  -8  -5   5    3031     172  -2
   8   5   5    3031     172   1
  -9  -5   5     462     103  -2
   9   5   5     462     103   1
   9  -6   5     617     170  -2
  -9   6   5     617     170   1
   8  -6   5    5290     324  -2
  -8   6   5    5290     324   1
   7  -6   5     200     123  -2
  -7   6   5     200     123   1
   6  -6   5   11662     432  -2
  -6   6   5   11662     432   1
   5  -6   5   12397     339  -2
  -5   6   5   12397     339   1
   4  -6   5    1569      82  -2
  -4   6   5    1569      82   1
   3  -6   5   13593     242  -2
  -3   6   5   13593     242   1
   2  -6   5   30086     419  -2
  -2   6   5   30086     419   1
   1  -6   5     744      59  -2
  -1   6   5     744      59   1
   0  -6   5    1171      68  -2
   0   6   5    1171      68   1
  -1  -6   5     530      50  -2
   1   6   5     530      50   1
  -2  -6   5   27442     416  -2
   2   6   5   27442     416   1
  -3  -6   5   12111     280  -2
   3   6   5   12111     280   1
  -4  -6   5    1374      98  -2
   4   6   5    1374      98   1
  -5  -6   5   15911     312  -2
   5   6   5   15911     312   1
  -6  -6   5   13481     294  -2
   6   6   5   13481     294   1
  -7  -6   5     176     132  -2
   7   6   5     176     132   1
  -8  -6   5    6066     220  -2
   8   6   5    6066     220   1
  -9  -6   5     448     116  -2
   9   6   5     448     116   1
   9  -7   5     401     170  -2
  -9   7   5     401     170   1
   8  -7   5    8221     416  -2
  -8   7   5    8221     416   1
   7  -7   5    1450     200  -2
  -7   7   5    1450     200   1
   6  -7   5    2869     262  -2
  -6   7   5    2869     262   1
   5  -7   5    7824     234  -2
  -5   7   5    7824     234   1
   4  -7   5   13177     255  -2
  -4   7   5   13177     255   1
   3  -7   5    1529      82  -2
  -3   7   5    1529      82   1
   2  -7   5    5399     143  -2
  -2   7   5    5399     143   1
   1  -7   5     889      65  -2
  -1   7   5     889      65   1
   0  -7   5    4207     121  -2
   0   7   5    4207     121   1
  -1  -7   5    1251     128  -2
   1   7   5    1251     128   1
  -2  -7   5    7736     369  -2
   2   7   5    7736     369   1
  -3  -7   5    1659      98  -2
   3   7   5    1659      98   1
  -4  -7   5   14869     294  -2
   4   7   5   14869     294   1
  -5  -7   5    7248     202  -2
   5   7   5    7248     202   1
  -6  -7   5    1818     211  -2
   6   7   5    1818     211   1
  -7  -7   5    1840     195  -2
   7   7   5    1840     195   1
  -8  -7   5    7725     283  -2
   8   7   5    7725     283   1
  -9  -7   5     387     120  -2
   9   7   5     387     120   1
   9  -8   5       0     154  -2
  -9   8   5       0     154   1
   8  -8   5    2853     278  -2
  -8   8   5    2853     278   1
   7  -8   5    3393     262  -2
  -7   8   5    3393     262   1
   6  -8   5    1141     170  -2
  -6   8   5    1141     170   1
   5  -8   5    2020     216  -2
  -5   8   5    2020     216   1
   4  -8   5   42154     620  -2
  -4   8   5   42154     620   1
   3  -8   5    3679     127  -2
  -3   8   5    3679     127   1
   2  -8   5    3158     147  -2
  -2   8   5    3158     147   1
   1  -8   5     256      50  -2
  -1   8   5     256      50   1
   0  -8   5   13493     261  -2
   0   8   5   13493     261   1
  -1  -8   5     351      56  -2
   1   8   5     351      56   1
  -2  -8   5    3408     127  -2
   2   8   5    3408     127   1
  -3  -8   5    2833     188  -2
   3   8   5    2833     188   1
  -4  -8   5   44887     674  -2
   4   8   5   44887     674   1
  -5  -8   5    1793     208  -2
   5   8   5    1793     208   1
  -6  -8   5    1250     124  -2
   6   8   5    1250     124   1
  -7  -8   5    3006     272  -2
   7   8   5    3006     272   1
  -8  -8   5    4876     208  -2
   8   8   5    4876     208   1
  -9  -8   5      96      92  -2
   9   8   5      96      92   1
   8  -9   5    3964     308  -2
  -8   9   5    3964     308   1
   7  -9   5     601     154  -2
  -7   9   5     601     154   1
   6  -9   5    3624     278  -2
  -6   9   5    3624     278   1
   5  -9   5    2082     231  -2
  -5   9   5    2082     231   1
   4  -9   5   20368     371  -2
  -4   9   5   20368     371   1
   3  -9   5    7066     229  -2
  -3   9   5    7066     229   1
   2  -9   5    3048     153  -2
  -2   9   5    3048     153   1
   1  -9   5    2238     163  -2
  -1   9   5    2238     163   1
   0  -9   5   24840     413  -2
   0   9   5   24840     413   1
  -1  -9   5    1746     110  -2
   1   9   5    1746     110   1
  -2  -9   5    3545     153  -2
   2   9   5    3545     153   1
  -3  -9   5    7709     205  -2
   3   9   5    7709     205   1
  -4  -9   5   18913     368  -2
   4   9   5   18913     368   1
  -5  -9   5    2318     145  -2
   5   9   5    2318     145   1
  -6  -9   5    2775     226  -2
   6   9   5    2775     226   1
  -7  -9   5     619     109  -2
   7   9   5     619     109   1
  -8  -9   5    3721     207  -2
   8   9   5    3721     207   1
   8 -10   5    1373     247  -2
  -8  10   5    1373     247   1
   7 -10   5     910     200  -2
  -7  10   5     910     200   1
   6 -10   5    6185     386  -2
  -6  10   5    6185     386   1
   5 -10   5    4904     324  -2
  -5  10   5    4904     324   1
   4 -10   5    1945     158  -2
  -4  10   5    1945     158   1
   3 -10   5    5336     491  -2
  -3  10   5    5336     491   1
   2 -10   5    7562     245  -2
  -2  10   5    7562     245   1
   1 -10   5    1390     237  -2
  -1  10   5    1390     237   1
   0 -10   5   10322     237  -2
   0  10   5   10322     237   1
  -1 -10   5    1240     101  -2
   1  10   5    1240     101   1
  -2 -10   5    5853     184  -2
   2  10   5    5853     184   1
  -3 -10   5    5156     250  -2
   3  10   5    5156     250   1
  -4 -10   5    2579     165  -2
   4  10   5    2579     165   1
  -5 -10   5    6301     217  -2
   5  10   5    6301     217   1
  -6 -10   5    8203     249  -2
   6  10   5    8203     249   1
  -7 -10   5     954     125  -2
   7  10   5     954     125   1
  -8 -10   5    1564     153  -2
   8  10   5    1564     153   1
   7 -11   5    1897     278  -2
  -7  11   5    1897     278   1
   6 -11   5    6663     401  -2
  -6  11   5    6663     401   1
   5 -11   5    3779     308  -2
  -5  11   5    3779     308   1
   4 -11   5     293      85  -2
  -4  11   5     293      85   1
   3 -11   5    6417     505  -2
  -3  11   5    6417     505   1
   2 -11   5   10568     311  -2
  -2  11   5   10568     311   1
   1 -11   5    6128     187  -2
  -1  11   5    6128     187   1
   0 -11   5    3089     146  -2
   0  11   5    3089     146   1
  -1 -11   5    5991     193  -2
   1  11   5    5991     193   1
  -2 -11   5   11352     273  -2
   2  11   5   11352     273   1
  -3 -11   5    7708     228  -2
   3  11   5    7708     228   1
  -4 -11   5     270     111  -2
   4  11   5     270     111   1
  -5 -11   5    3857     186  -2
   5  11   5    3857     186   1
  -6 -11   5    5609     222  -2
   6  11   5    5609     222   1
  -7 -11   5    1318     145  -2
   7  11   5    1318     145   1
   6 -12   5    2113     293  -2
  -6  12   5    2113     293   1
   5 -12   5    1326     216  -2
  -5  12   5    1326     216   1
   4 -12   5     108     123  -2
  -4  12   5     108     123   1
   3 -12   5    6373     401  -2
  -3  12   5    6373     401   1
   2 -12   5    7485     267  -2
  -2  12   5    7485     267   1
   1 -12   5    6672     211  -2
  -1  12   5    6672     211   1
   0 -12   5     345      73  -2
   0  12   5     345      73   1
  -1 -12   5    4747     181  -2
   1  12   5    4747     181   1
  -2 -12   5    5764     304  -2
   2  12   5    5764     304   1
  -3 -12   5    5917     238  -2
   3  12   5    5917     238   1
  -4 -12   5     205      83  -2
   4  12   5     205      83   1
  -5 -12   5    1468     139  -2
   5  12   5    1468     139   1
  -6 -12   5    2267     175  -2
   6  12   5    2267     175   1
   5 -13   5    1172     231  -2
  -5  13   5    1172     231   1
   4 -13   5     756     185  -2
  -4  13   5     756     185   1
   3 -13   5    4195     308  -2
  -3  13   5    4195     308   1
   2 -13   5    1782     239  -2
  -2  13   5    1782     239   1
   1 -13   5   12263     525  -2
  -1  13   5   12263     525   1
   0 -13   5     530      95  -2
   0  13   5     530      95   1
  -1 -13   5   13419     320  -2
   1  13   5   13419     320   1
  -2 -13   5    1930     145  -2
   2  13   5    1930     145   1
  -3 -13   5    4420     340  -2
   3  13   5    4420     340   1
  -4 -13   5     963     184  -2
   4  13   5     963     184   1
  -5 -13   5    1745     163  -2
   5  13   5    1745     163   1
   4 -14   5     540     170  -2
  -4  14   5     540     170   1
   3 -14   5    4519     339  -2
  -3  14   5    4519     339   1
   2 -14   5     891     308  -2
  -2  14   5     891     308   1
   0 -14   5      38      68  -2
   0  14   5      38      68   1
  -1 -14   5    6914     231  -2
   1  14   5    6914     231   1
  -2 -14   5    1043     121  -2
   2  14   5    1043     121   1
  -3 -14   5    4086     225  -2
   3  14   5    4086     225   1
  -4 -14   5     948     147  -2
   4  14   5     948     147   1
   3 -15   5    2190     278  -2
  -3  15   5    2190     278   1
   2 -15   5    1172     216  -2
  -2  15   5    1172     216   1
   1 -15   5    5490     386  -2
  -1  15   5    5490     386   1
   0 -15   5      98      80  -2
   0  15   5      98      80   1
  -1 -15   5    6063     231  -2
   1  15   5    6063     231   1
  -2 -15   5    1273     130  -2
   2  15   5    1273     130   1
  -3 -15   5    3523     213  -2
   3  15   5    3523     213   1
   8   0   6       0     108  -2
  -8   0   6       0     108   1
   6   0   6   19256     540  -2
  -6   0   6   19256     540   1
   4   0   6   33967     787  -2
  -4   0   6   33967     787   1
   2   0   6   42236     865  -2
  -2   0   6   42236     865   1
   0   0   6    4831     193  -2
   0   0   6    4831     193   1
  -2   0   6   42820     694  -2
   2   0   6   42820     694   1
  -4   0   6   34244     611  -2
   4   0   6   34244     611   1
  -6   0   6   17850     409  -2
   6   0   6   17850     409   1
  -8   0   6     195     131  -2
   8   0   6     195     131   1
 -10   0   6    3528     200  -2
  10   0   6    3528     200   1
   9  -1   6     262     123  -2
  -9   1   6     262     123   1
   8  -1   6   28318     826  -2
  -8   1   6   28318     826   1
   7  -1   6    1319     109  -2
  -7   1   6    1319     109   1
   6  -1   6    4737     158  -2
  -6   1   6    4737     158   1
   5  -1   6    2772     109  -2
  -5   1   6    2772     109   1
   4  -1   6    1026      65  -2
  -4   1   6    1026      65   1
   3  -1   6     247      33  -2
  -3   1   6     247      33   1
   2  -1   6    9671     349  -2
  -2   1   6    9671     349   1
   1  -1   6    8393     121  -2
  -1   1   6    8393     121   1
   0  -1   6  501833    5091  -2
   0   1   6  501833    5091   1
  -1  -1   6    7814     216  -2
   1   1   6    7814     216   1
  -2  -1   6    9193     226  -2
   2   1   6    9193     226   1
  -3  -1   6     274      44  -2
   3   1   6     274      44   1
  -4  -1   6    1321     127  -2
   4   1   6    1321     127   1
  -5  -1   6    2637     100  -2
   5   1   6    2637     100   1
  -6  -1   6    4298     131  -2
   6   1   6    4298     131   1
  -7  -1   6    1441      96  -2
   7   1   6    1441      96   1
  -8  -1   6   28276     387  -2
   8   1   6   28276     387   1
  -9  -1   6     149      69  -2
   9   1   6     149      69   1
 -10  -1   6     422      97  -2
  10   1   6     422      97   1
   9  -2   6    7928     386  -2
  -9   2   6    7928     386   1
   8  -2   6      69      76  -2
  -8   2   6      69      76   1
   7  -2   6   11068     284  -2
  -7   2   6   11068     284   1
   6  -2   6    6416     262  -2
  -6   2   6    6416     262   1
   5  -2   6   13222     401  -2
  -5   2   6   13222     401   1
   4  -2   6   51413    1174  -2
  -4   2   6   51413    1174   1
   3  -2   6     447      62  -2
  -3   2   6     447      62   1
   2  -2   6   28489     664  -2
  -2   2   6   28489     664   1
   1  -2   6   13731     229  -2
  -1   2   6   13731     229   1
   0  -2   6      60      18  -2
   0   2   6      60      18   1
  -1  -2   6   15174     200  -2
   1   2   6   15174     200   1
  -2  -2   6   32298     390  -2
   2   2   6   32298     390   1
  -3  -2   6     335      42  -2
   3   2   6     335      42   1
  -4  -2   6   49949     596  -2
   4   2   6   49949     596   1
  -5  -2   6   11621     210  -2
   5   2   6   11621     210   1
  -6  -2   6    6228     142  -2
   6   2   6    6228     142   1
  -7  -2   6   10523     200  -2
   7   2   6   10523     200   1
  -8  -2   6       0      54  -2
   8   2   6       0      54   1
  -9  -2   6    8322     197  -2
   9   2   6    8322     197   1
 -10  -2   6    2792     179  -2
  10   2   6    2792     179   1
  10  -3   6   11769     540  -2
 -10   3   6   11769     540   1
   9  -3   6    1234     200  -2
  -9   3   6    1234     200   1
   8  -3   6     278     123  -2
  -8   3   6     278     123   1
   7  -3   6    9841     386  -2
  -7   3   6    9841     386   1
   6  -3   6   24089     664  -2
  -6   3   6   24089     664   1
   5  -3   6    3763     185  -2
  -5   3   6    3763     185   1
   4  -3   6    3624     170  -2
  -4   3   6    3624     170   1
   3  -3   6    4457     185  -2
  -3   3   6    4457     185   1
   2  -3   6  103248    2232  -2
  -2   3   6  103248    2232   1
   1  -3   6   23171     382  -2
  -1   3   6   23171     382   1
   0  -3   6   13361     202  -2
   0   3   6   13361     202   1
  -1  -3   6   21929     318  -2
   1   3   6   21929     318   1
  -2  -3   6  113712    1214  -2
   2   3   6  113712    1214   1
  -3  -3   6    3886      98  -2
   3   3   6    3886      98   1
  -4  -3   6    3550     106  -2
   4   3   6    3550     106   1
  -5  -3   6    4337     125  -2
   5   3   6    4337     125   1
  -6  -3   6   25302     374  -2
   6   3   6   25302     374   1
  -7  -3   6   10663     272  -2
   7   3   6   10663     272   1
  -8  -3   6      44      56  -2
   8   3   6      44      56   1
  -9  -3   6    1376     100  -2
   9   3   6    1376     100   1
 -10  -3   6   11271     241  -2
  10   3   6   11271     241   1
   9  -4   6     401     139  -2
  -9   4   6     401     139   1
   8  -4   6     247     123  -2
  -8   4   6     247     123   1
   7  -4   6     555     139  -2
  -7   4   6     555     139   1
   6  -4   6    8283     339  -2
  -6   4   6    8283     339   1
   5  -4   6   15721     478  -2
  -5   4   6   15721     478   1
   4  -4   6   10629     192  -2
  -4   4   6   10629     192   1
   3  -4   6   98572    4258  -2
  -3   4   6   98572    4258   1
   2  -4   6   11870     239  -2
  -2   4   6   11870     239   1
   1  -4   6    1145      45  -2
  -1   4   6    1145      45   1
   0  -4   6     153      27  -2
   0   4   6     153      27   1
  -1  -4   6     973      55  -2
   1   4   6     973      55   1
  -2  -4   6   12962     229  -2
   2   4   6   12962     229   1
  -3  -4   6  110059    1437  -2
   3   4   6  110059    1437   1
  -4  -4   6   11224     200  -2
   4   4   6   11224     200   1
  -5  -4   6   15269     362  -2
   5   4   6   15269     362   1
  -6  -4   6    7942     183  -2
   6   4   6    7942     183   1
  -7  -4   6     548      98  -2
   7   4   6     548      98   1
  -8  -4   6      87      63  -2
   8   4   6      87      63   1
  -9  -4   6     283      80  -2
   9   4   6     283      80   1
   9  -5   6    7048     386  -2
  -9   5   6    7048     386   1
   8  -5   6    2575     247  -2
  -8   5   6    2575     247   1
   7  -5   6   10458     417  -2
  -7   5   6   10458     417   1
   6  -5   6     401     108  -2
  -6   5   6     401     108   1
   5  -5   6    6463     278  -2
  -5   5   6    6463     278   1
   4  -5   6    1268      92  -2
  -4   5   6    1268      92   1
   3  -5   6    7241     231  -2
  -3   5   6    7241     231   1
   2  -5   6   15827     252  -2
  -2   5   6   15827     252   1
   1  -5   6   36927    1543  -2
  -1   5   6   36927    1543   1
   0  -5   6    8258     160  -2
   0   5   6    8258     160   1
  -1  -5   6   39355     535  -2
   1   5   6   39355     535   1
  -2  -5   6   16553     279  -2
   2   5   6   16553     279   1
  -3  -5   6    6478     163  -2
   3   5   6    6478     163   1
  -4  -5   6     995      83  -2
   4   5   6     995      83   1
  -5  -5   6    6615     184  -2
   5   5   6    6615     184   1
  -6  -5   6     334      97  -2
   6   5   6     334      97   1
  -7  -5   6   10240     264  -2
   7   5   6   10240     264   1
  -8  -5   6    3241     178  -2
   8   5   6    3241     178   1
  -9  -5   6    7396     229  -2
   9   5   6    7396     229   1
   9  -6   6      46     108  -2
  -9   6   6      46     108   1
   8  -6   6     108     123  -2
  -8   6   6     108     123   1
   7  -6   6     278     123  -2
  -7   6   6     278     123   1
   6  -6   6     493     108  -2
  -6   6   6     493     108   1
   5  -6   6   40836    1050  -2
  -5   6   6   40836    1050   1
   4  -6   6    1806     114  -2
  -4   6   6    1806     114   1
   3  -6   6   29188     854  -2
  -3   6   6   29188     854   1
   2  -6   6    2428      88  -2
  -2   6   6    2428      88   1
   1  -6   6    1981     122  -2
  -1   6   6    1981     122   1
   0  -6   6      77      36  -2
   0   6   6      77      36   1
  -1  -6   6    2619      95  -2
   1   6   6    2619      95   1
  -2  -6   6    1894      89  -2
   2   6   6    1894      89   1
  -3  -6   6   31239     472  -2
   3   6   6   31239     472   1
  -4  -6   6    2080     229  -2
   4   6   6    2080     229   1
  -5  -6   6   44058     663  -2
   5   6   6   44058     663   1
  -6  -6   6     732      86  -2
   6   6   6     732      86   1
  -7  -6   6     113      77  -2
   7   6   6     113      77   1
  -8  -6   6      31      80  -2
   8   6   6      31      80   1
  -9  -6   6       0      89  -2
   9   6   6       0      89   1
   9  -7   6    8344     432  -2
  -9   7   6    8344     432   1
   8  -7   6    2066     231  -2
  -8   7   6    2066     231   1
   7  -7   6   10597     463  -2
  -7   7   6   10597     463   1
   6  -7   6     200     123  -2
  -6   7   6     200     123   1
   5  -7   6     324     123  -2
  -5   7   6     324     123   1
   4  -7   6    5670     201  -2
  -4   7   6    5670     201   1
   3  -7   6    2484      99  -2
  -3   7   6    2484      99   1
   2  -7   6   15141     333  -2
  -2   7   6   15141     333   1
   1  -7   6   24583     386  -2
  -1   7   6   24583     386   1
   0  -7   6   11443     220  -2
   0   7   6   11443     220   1
  -1  -7   6   25024     392  -2
   1   7   6   25024     392   1
  -2  -7   6   13420     255  -2
   2   7   6   13420     255   1
  -3  -7   6    2241     109  -2
   3   7   6    2241     109   1
  -4  -7   6    5497     169  -2
   4   7   6    5497     169   1
  -5  -7   6     412      83  -2
   5   7   6     412      83   1
  -6  -7   6     510      98  -2
   6   7   6     510      98   1
  -7  -7   6   11346     294  -2
   7   7   6   11346     294   1
  -8  -7   6    1929     154  -2
   8   7   6    1929     154   1
  -9  -7   6    8122     274  -2
   9   7   6    8122     274   1
   8  -8   6     355     154  -2
  -8   8   6     355     154   1
   7  -8   6   17247     633  -2
  -7   8   6   17247     633   1
   6  -8   6     154     123  -2
  -6   8   6     154     123   1
   5  -8   6    6493     339  -2
  -5   8   6    6493     339   1
   4  -8   6     632     139  -2
  -4   8   6     632     139   1
   3  -8   6   10595     225  -2
  -3   8   6   10595     225   1
   2  -8   6   11158     332  -2
  -2   8   6   11158     332   1
   1  -8   6   52603     988  -2
  -1   8   6   52603     988   1
   0  -8   6      21      38  -2
   0   8   6      21      38   1
  -1  -8   6   54675     761  -2
   1   8   6   54675     761   1
  -2  -8   6   11777     246  -2
   2   8   6   11777     246   1
  -3  -8   6   12513     264  -2
   3   8   6   12513     264   1
  -4  -8   6    1028      95  -2
   4   8   6    1028      95   1
  -5  -8   6    6607     205  -2
   5   8   6    6607     205   1
  -6  -8   6      84      74  -2
   6   8   6      84      74   1
  -7  -8   6   16962     377  -2
   7   8   6   16962     377   1
  -8  -8   6     378      97  -2
   8   8   6     378      97   1
   8  -9   6    5490     370  -2
  -8   9   6    5490     370   1
   7  -9   6    4365     308  -2
  -7   9   6    4365     308   1
   6  -9   6     987     185  -2
  -6   9   6     987     185   1
   5  -9   6    8144     401  -2
  -5   9   6    8144     401   1
   4  -9   6    1542     200  -2
  -4   9   6    1542     200   1
   3  -9   6    2543     151  -2
  -3   9   6    2543     151   1
   2  -9   6       0      93  -2
  -2   9   6       0      93   1
   1  -9   6   27574     451  -2
  -1   9   6   27574     451   1
   0  -9   6   13265     273  -2
   0   9   6   13265     273   1
  -1  -9   6   25562     428  -2
   1   9   6   25562     428   1
  -2  -9   6      65      50  -2
   2   9   6      65      50   1
  -3  -9   6    2863     142  -2
   3   9   6    2863     142   1
  -4  -9   6    1385     113  -2
   4   9   6    1385     113   1
  -5  -9   6    8777     246  -2
   5   9   6    8777     246   1
  -6  -9   6    1351     194  -2
   6   9   6    1351     194   1
  -7  -9   6    5362     214  -2
   7   9   6    5362     214   1
  -8  -9   6    5613     228  -2
   8   9   6    5613     228   1
   7 -10   6     879     200  -2
  -7  10   6     879     200   1
   6 -10   6    3485     324  -2
  -6  10   6    3485     324   1
   5 -10   6    9378     447  -2
  -5  10   6    9378     447   1
   4 -10   6    5614     324  -2
  -4  10   6    5614     324   1
   3 -10   6    8102     267  -2
  -3  10   6    8102     267   1
   2 -10   6     709     154  -2
  -2  10   6     709     154   1
   1 -10   6     410      68  -2
  -1  10   6     410      68   1
   0 -10   6     817      86  -2
   0  10   6     817      86   1
  -1 -10   6     396      79  -2
   1  10   6     396      79   1
  -2 -10   6     683     130  -2
   2  10   6     683     130   1
  -3 -10   6    8938     240  -2
   3  10   6    8938     240   1
  -4 -10   6    5796     202  -2
   4  10   6    5796     202   1
  -5 -10   6    9591     321  -2
   5  10   6    9591     321   1
  -6 -10   6    4168     192  -2
   6  10   6    4168     192   1
  -7 -10   6     804     121  -2
   7  10   6     804     121   1
   7 -11   6    1666     278  -2
  -7  11   6    1666     278   1
   6 -11   6    2498     293  -2
  -6  11   6    2498     293   1
   5 -11   6      93     123  -2
  -5  11   6      93     123   1
   4 -11   6     108     108  -2
  -4  11   6     108     108   1
   3 -11   6     632     154  -2
  -3  11   6     632     154   1
   2 -11   6    5396     409  -2
  -2  11   6    5396     409   1
   1 -11   6    3185     202  -2
  -1  11   6    3185     202   1
   0 -11   6   17830     446  -2
   0  11   6   17830     446   1
  -1 -11   6    3143     159  -2
   1  11   6    3143     159   1
  -2 -11   6    5149     190  -2
   2  11   6    5149     190   1
  -3 -11   6     773     124  -2
   3  11   6     773     124   1
  -4 -11   6     458      95  -2
   4  11   6     458      95   1
  -5 -11   6       0      71  -2
   5  11   6       0      71   1
  -6 -11   6    2903     184  -2
   6  11   6    2903     184   1
  -7 -11   6    1855     210  -2
   7  11   6    1855     210   1
   6 -12   6    1264     247  -2
  -6  12   6    1264     247   1
   5 -12   6    1727     247  -2
  -5  12   6    1727     247   1
   4 -12   6   15967     617  -2
  -4  12   6   15967     617   1
   3 -12   6    9424     432  -2
  -3  12   6    9424     432   1
   2 -12   6    2344     262  -2
  -2  12   6    2344     262   1
   1 -12   6    8503     204  -2
  -1  12   6    8503     204   1
   0 -12   6       0      52  -2
   0  12   6       0      52   1
  -1 -12   6    7212     222  -2
   1  12   6    7212     222   1
  -2 -12   6    2102     145  -2
   2  12   6    2102     145   1
  -3 -12   6   10541     285  -2
   3  12   6   10541     285   1
  -4 -12   6   17218     389  -2
   4  12   6   17218     389   1
  -5 -12   6    2468     172  -2
   5  12   6    2468     172   1
  -6 -12   6    1349     139  -2
   6  12   6    1349     139   1
   5 -13   6     170     139  -2
  -5  13   6     170     139   1
   4 -13   6     200     139  -2
  -4  13   6     200     139   1
   3 -13   6       0     123  -2
  -3  13   6       0     123   1
   2 -13   6    9362     463  -2
  -2  13   6    9362     463   1
   1 -13   6     101      81  -2
  -1  13   6     101      81   1
   0 -13   6    8540     257  -2
   0  13   6    8540     257   1
  -1 -13   6     211      80  -2
   1  13   6     211      80   1
  -2 -13   6    7992     255  -2
   2  13   6    7992     255   1
  -3 -13   6      60      86  -2
   3  13   6      60      86   1
  -4 -13   6     157      95  -2
   4  13   6     157      95   1
  -5 -13   6     365     106  -2
   5  13   6     365     106   1
   4 -14   6    2282     278  -2
  -4  14   6    2282     278   1
   3 -14   6    1835     262  -2
  -3  14   6    1835     262   1
   2 -14   6   10242     509  -2
  -2  14   6   10242     509   1
   1 -14   6    4280     308  -2
  -1  14   6    4280     308   1
   0 -14   6       0      64  -2
   0  14   6       0      64   1
  -1 -14   6    4787     195  -2
   1  14   6    4787     195   1
  -2 -14   6    9779     288  -2
   2  14   6    9779     288   1
  -3 -14   6    1000     179  -2
   3  14   6    1000     179   1
  -4 -14   6    2287     253  -2
   4  14   6    2287     253   1
   2 -15   6    2699     308  -2
  -2  15   6    2699     308   1
   1 -15   6     447     170  -2
  -1  15   6     447     170   1
   0 -15   6    6482     270  -2
   0  15   6    6482     270   1
  -1 -15   6     819     123  -2
   1  15   6     819     123   1
  -2 -15   6    2525     175  -2
   2  15   6    2525     175   1
   7   0   7   13930     478  -2
  -7   0   7   13930     478   1
   5   0   7   57283    1282  -2
  -5   0   7   57283    1282   1
   3   0   7   80534    1702  -2
  -3   0   7   80534    1702   1
   1   0   7   63321     935  -2
  -1   0   7   63321     935   1
  -1   0   7   73092    1110  -2
   1   0   7   73092    1110   1
  -3   0   7  105930    1615  -2
   3   0   7  105930    1615   1
  -5   0   7   45509     808  -2
   5   0   7   45509     808   1
  -7   0   7   11461     447  -2
   7   0   7   11461     447   1
  -9   0   7    4075     293  -2
   9   0   7    4075     293   1
   7  -1   7   10798     386  -2
  -7   1   7   10798     386   1
   6  -1   7    3278     131  -2
  -6   1   7    3278     131   1
   5  -1   7   34005     573  -2
  -5   1   7   34005     573   1
   4  -1   7   16159     289  -2
  -4   1   7   16159     289   1
   3  -1   7   73517     935  -2
  -3   1   7   73517     935   1
   2  -1   7   10431     174  -2
  -2   1   7   10431     174   1
   1  -1   7   48746     516  -2
  -1   1   7   48746     516   1
   0  -1   7     156      27  -2
   0   1   7     156      27   1
  -1  -1   7   37688     502  -2
   1   1   7   37688     502   1
  -2  -1   7   13829     235  -2
   2   1   7   13829     235   1
  -3  -1   7   55588     641  -2
   3   1   7   55588     641   1
  -4  -1   7   14599     316  -2
   4   1   7   14599     316   1
  -5  -1   7   43587     550  -2
   5   1   7   43587     550   1
  -6  -1   7    2716     133  -2
   6   1   7    2716     133   1
  -7  -1   7   12936     256  -2
   7   1   7   12936     256   1
  -8  -1   7    2922     130  -2
   8   1   7    2922     130   1
  -9  -1   7    5259     241  -2
   9   1   7    5259     241   1
   7  -2   7   10289     370  -2
  -7   2   7   10289     370   1
   6  -2   7    5953     262  -2
  -6   2   7    5953     262   1
   5  -2   7   12865     267  -2
  -5   2   7   12865     267   1
   4  -2   7   18522     332  -2
  -4   2   7   18522     332   1
   3  -2   7   20437     486  -2
  -3   2   7   20437     486   1
   2  -2   7   10645     270  -2
  -2   2   7   10645     270   1
   1  -2   7   52098     781  -2
  -1   2   7   52098     781   1
   0  -2   7   14115     181  -2
   0   2   7   14115     181   1
  -1  -2   7   62482     686  -2
   1   2   7   62482     686   1
  -2  -2   7    9149     152  -2
   2   2   7    9149     152   1
  -3  -2   7   23928     320  -2
   3   2   7   23928     320   1
  -4  -2   7   19369     287  -2
   4   2   7   19369     287   1
  -5  -2   7   13588     239  -2
   5   2   7   13588     239   1
  -6  -2   7    5639     138  -2
   6   2   7    5639     138   1
  -7  -2   7    8437     214  -2
   7   2   7    8437     214   1
  -8  -2   7    3413     133  -2
   8   2   7    3413     133   1
  -9  -2   7    9918     221  -2
   9   2   7    9918     221   1
   8  -3   7    4380     262  -2
  -8   3   7    4380     262   1
   7  -3   7    8422     339  -2
  -7   3   7    8422     339   1
   6  -3   7    8869     339  -2
  -6   3   7    8869     339   1
   5  -3   7   26066     679  -2
  -5   3   7   26066     679   1
   4  -3   7   31305     772  -2
  -4   3   7   31305     772   1
   3  -3   7   29966     741  -2
  -3   3   7   29966     741   1
   2  -3   7   16178     386  -2
  -2   3   7   16178     386   1
   1  -3   7   48046     743  -2
  -1   3   7   48046     743   1
   0  -3   7   17924     285  -2
   0   3   7   17924     285   1
  -1  -3   7   40643     469  -2
   1   3   7   40643     469   1
  -2  -3   7   13232     267  -2
   2   3   7   13232     267   1
  -3  -3   7   37987     467  -2
   3   3   7   37987     467   1
  -4  -3   7   27936     378  -2
   4   3   7   27936     378   1
  -5  -3   7   19290     301  -2
   5   3   7   19290     301   1
  -6  -3   7   11446     229  -2
   6   3   7   11446     229   1
  -7  -3   7   10502     202  -2
   7   3   7   10502     202   1
  -8  -3   7    2699     164  -2
   8   3   7    2699     164   1
  -9  -3   7    3121     142  -2
   9   3   7    3121     142   1
   8  -4   7    7450     355  -2
  -8   4   7    7450     355   1
   7  -4   7   10242     401  -2
  -7   4   7   10242     401   1
   6  -4   7   23392     663  -2
  -6   4   7   23392     663   1
   5  -4   7    8684     324  -2
  -5   4   7    8684     324   1
   4  -4   7    9363     324  -2
  -4   4   7    9363     324   1
   3  -4   7    8067     293  -2
  -3   4   7    8067     293   1
   2  -4   7   27299     471  -2
  -2   4   7   27299     471   1
   1  -4   7   30394     410  -2
  -1   4   7   30394     410   1
   0  -4   7   41371     607  -2
   0   4   7   41371     607   1
  -1  -4   7   35883     490  -2
   1   4   7   35883     490   1
  -2  -4   7   39317     866  -2
   2   4   7   39317     866   1
  -3  -4   7    7258     148  -2
   3   4   7    7258     148   1
  -4  -4   7   10267     193  -2
   4   4   7   10267     193   1
  -5  -4   7   10722     208  -2
   5   4   7   10722     208   1
  -6  -4   7   16790     289  -2
   6   4   7   16790     289   1
  -7  -4   7   10001     234  -2
   7   4   7   10001     234   1
  -8  -4   7    9191     201  -2
   8   4   7    9191     201   1
  -9  -4   7     185      83  -2
   9   4   7     185      83   1
   8  -5   7    6524     339  -2
  -8   5   7    6524     339   1
   7  -5   7    2498     216  -2
  -7   5   7    2498     216   1
   6  -5   7   19347     602  -2
  -6   5   7   19347     602   1
   5  -5   7    6231     278  -2
  -5   5   7    6231     278   1
   4  -5   7    3995     216  -2
  -4   5   7    3995     216   1
   3  -5   7   14410     447  -2
  -3   5   7   14410     447   1
   2  -5   7   65170    1454  -2
  -2   5   7   65170    1454   1
   1  -5   7    4494     217  -2
  -1   5   7    4494     217   1
   0  -5   7   29498     419  -2
   0   5   7   29498     419   1
  -1  -5   7    3681     104  -2
   1   5   7    3681     104   1
  -2  -5   7   54296     732  -2
   2   5   7   54296     732   1
  -3  -5   7   11817     237  -2
   3   5   7   11817     237   1
  -4  -5   7    3601     136  -2
   4   5   7    3601     136   1
  -5  -5   7    7365     199  -2
   5   5   7    7365     199   1
  -6  -5   7   23035     422  -2
   6   5   7   23035     422   1
  -7  -5   7    1860     148  -2
   7   5   7    1860     148   1
  -8  -5   7    5051     211  -2
   8   5   7    5051     211   1
  -9  -5   7     766     103  -2
   9   5   7     766     103   1
   9  -6   7     154     123  -2
  -9   6   7     154     123   1
   8  -6   7    8113     401  -2
  -8   6   7    8113     401   1
   7  -6   7    3624     262  -2
  -7   6   7    3624     262   1
   6  -6   7   11307     432  -2
  -6   6   7   11307     432   1
   5  -6   7    6848     324  -2
  -5   6   7    6848     324   1
   4  -6   7    3424     216  -2
  -4   6   7    3424     216   1
   3  -6   7   11555     401  -2
  -3   6   7   11555     401   1
   2  -6   7   44504     612  -2
  -2   6   7   44504     612   1
   1  -6   7     939      98  -2
  -1   6   7     939      98   1
   0  -6   7   30296     443  -2
   0   6   7   30296     443   1
  -1  -6   7     973      65  -2
   1   6   7     973      65   1
  -2  -6   7   59520     803  -2
   2   6   7   59520     803   1
  -3  -6   7   14406     273  -2
   3   6   7   14406     273   1
  -4  -6   7    3625     139  -2
   4   6   7    3625     139   1
  -5  -6   7    6005     198  -2
   5   6   7    6005     198   1
  -6  -6   7    8930     240  -2
   6   6   7    8930     240   1
  -7  -6   7    2914     208  -2
   7   6   7    2914     208   1
  -8  -6   7    8775     270  -2
   8   6   7    8775     270   1
  -9  -6   7      80     123  -2
   9   6   7      80     123   1
   8  -7   7    5120     339  -2
  -8   7   7    5120     339   1
   7  -7   7    5259     324  -2
  -7   7   7    5259     324   1
   6  -7   7    1357     185  -2
  -6   7   7    1357     185   1
   5  -7   7    1450     185  -2
  -5   7   7    1450     185   1
   4  -7   7   22669     679  -2
  -4   7   7   22669     679   1
   3  -7   7    3763     231  -2
  -3   7   7    3763     231   1
   2  -7   7   27526     523  -2
  -2   7   7   27526     523   1
   1  -7   7     275      44  -2
  -1   7   7     275      44   1
   0  -7   7   24268     380  -2
   0   7   7   24268     380   1
  -1  -7   7     341      56  -2
   1   7   7     341      56   1
  -2  -7   7   21367     359  -2
   2   7   7   21367     359   1
  -3  -7   7    4445     148  -2
   3   7   7    4445     148   1
  -4  -7   7   24346     422  -2
   4   7   7   24346     422   1
  -5  -7   7    1091     104  -2
   5   7   7    1091     104   1
  -6  -7   7    1604     142  -2
   6   7   7    1604     142   1
  -7  -7   7    4034     184  -2
   7   7   7    4034     184   1
  -8  -7   7    4758     204  -2
   8   7   7    4758     204   1
   8  -8   7    4843     339  -2
  -8   8   7    4843     339   1
   7  -8   7    2575     262  -2
  -7   8   7    2575     262   1
   6  -8   7    2375     247  -2
  -6   8   7    2375     247   1
   5  -8   7    3254     293  -2
  -5   8   7    3254     293   1
   4  -8   7   27239     803  -2
  -4   8   7   27239     803   1
   3  -8   7    4642     262  -2
  -3   8   7    4642     262   1
   2  -8   7    7776     239  -2
  -2   8   7    7776     239   1
   1  -8   7     611      65  -2
  -1   8   7     611      65   1
   0  -8   7   43265     624  -2
   0   8   7   43265     624   1
  -1  -8   7     868      79  -2
   1   8   7     868      79   1
  -2  -8   7    8961     211  -2
   2   8   7    8961     211   1
  -3  -8   7    5188     163  -2
   3   8   7    5188     163   1
  -4  -8   7   27851     475  -2
   4   8   7   27851     475   1
  -5  -8   7    2436     153  -2
   5   8   7    2436     153   1
  -6  -8   7    2849     159  -2
   6   8   7    2849     159   1
  -7  -8   7    4298     190  -2
   7   8   7    4298     190   1
  -8  -8   7    4072     211  -2
   8   8   7    4072     211   1
   8  -9   7    1604     247  -2
  -8   9   7    1604     247   1
   7  -9   7    1588     247  -2
  -7   9   7    1588     247   1
   6  -9   7     802     170  -2
  -6   9   7     802     170   1
   5  -9   7    6478     355  -2
  -5   9   7    6478     355   1
   4  -9   7   16214     571  -2
  -4   9   7   16214     571   1
   3  -9   7    7913     370  -2
  -3   9   7    7913     370   1
   2  -9   7    5212     201  -2
  -2   9   7    5212     201   1
   1  -9   7    1415      98  -2
  -1   9   7    1415      98   1
   0  -9   7   17459     391  -2
   0   9   7   17459     391   1
  -1  -9   7     951      86  -2
   1   9   7     951      86   1
  -2  -9   7    4375     148  -2
   2   9   7    4375     148   1
  -3  -9   7    7302     205  -2
   3   9   7    7302     205   1
  -4  -9   7   19852     386  -2
   4   9   7   19852     386   1
  -5  -9   7    9919     429  -2
   5   9   7    9919     429   1
  -6  -9   7    1468     133  -2
   6   9   7    1468     133   1
  -7  -9   7     844     118  -2
   7   9   7     844     118   1
  -8  -9   7    1737     160  -2
   8   9   7    1737     160   1
   7 -10   7     370     185  -2
  -7  10   7     370     185   1
   6 -10   7    4534     339  -2
  -6  10   7    4534     339   1
   5 -10   7   16553     617  -2
  -5  10   7   16553     617   1
   4 -10   7     555     154  -2
  -4  10   7     555     154   1
   3 -10   7    3933     262  -2
  -3  10   7    3933     262   1
   2 -10   7    6200     324  -2
  -2  10   7    6200     324   1
   1 -10   7    3677     139  -2
  -1  10   7    3677     139   1
   0 -10   7   14390     399  -2
   0  10   7   14390     399   1
  -1 -10   7    4399     160  -2
   1  10   7    4399     160   1
  -2 -10   7    7113     204  -2
   2  10   7    7113     204   1
  -3 -10   7    5595     190  -2
   3  10   7    5595     190   1
  -4 -10   7     442      86  -2
   4  10   7     442      86   1
  -5 -10   7   13953     482  -2
   5  10   7   13953     482   1
  -6 -10   7    4124     190  -2
   6  10   7    4124     190   1
  -7 -10   7     315     102  -2
   7  10   7     315     102   1
   6 -11   7    4889     355  -2
  -6  11   7    4889     355   1
   5 -11   7    5845     355  -2
  -5  11   7    5845     355   1
   4 -11   7    1018     185  -2
  -4  11   7    1018     185   1
   3 -11   7    4041     293  -2
  -3  11   7    4041     293   1
   2 -11   7    5984     339  -2
  -2  11   7    5984     339   1
   1 -11   7    4857     166  -2
  -1  11   7    4857     166   1
   0 -11   7     930      95  -2
   0  11   7     930      95   1
  -1 -11   7    3436     183  -2
   1  11   7    3436     183   1
  -2 -11   7    4622     180  -2
   2  11   7    4622     180   1
  -3 -11   7    3484     269  -2
   3  11   7    3484     269   1
  -4 -11   7    1515     219  -2
   4  11   7    1515     219   1
  -5 -11   7    9354     405  -2
   5  11   7    9354     405   1
  -6 -11   7    6209     237  -2
   6  11   7    6209     237   1
   6 -12   7    2575     293  -2
  -6  12   7    2575     293   1
   5 -12   7    2282     278  -2
  -5  12   7    2282     278   1
   4 -12   7    1897     247  -2
  -4  12   7    1897     247   1
   3 -12   7    4519     309  -2
  -3  12   7    4519     309   1
   2 -12   7    1712     231  -2
  -2  12   7    1712     231   1
   1 -12   7    5299     229  -2
  -1  12   7    5299     229   1
   0 -12   7     597      90  -2
   0  12   7     597      90   1
  -1 -12   7    6223     202  -2
   1  12   7    6223     202   1
  -2 -12   7    1814     136  -2
   2  12   7    1814     136   1
  -3 -12   7    4891     208  -2
   3  12   7    4891     208   1
  -4 -12   7    1789     145  -2
   4  12   7    1789     145   1
  -5 -12   7    1834     156  -2
   5  12   7    1834     156   1
  -6 -12   7    2800     193  -2
   6  12   7    2800     193   1
   5 -13   7    3809     370  -2
  -5  13   7    3809     370   1
   4 -13   7      15     123  -2
  -4  13   7      15     123   1
   3 -13   7    7357     432  -2
  -3  13   7    7357     432   1
   2 -13   7     663     170  -2
  -2  13   7     663     170   1
   1 -13   7    3938     212  -2
  -1  13   7    3938     212   1
   0 -13   7    1366     119  -2
   0  13   7    1366     119   1
  -1 -13   7    3344     168  -2
   1  13   7    3344     168   1
  -2 -13   7     507      95  -2
   2  13   7     507      95   1
  -3 -13   7    7990     264  -2
   3  13   7    7990     264   1
  -4 -13   7      99      88  -2
   4  13   7      99      88   1
  -5 -13   7    3511     210  -2
   5  13   7    3511     210   1
   3 -14   7    2066     278  -2
  -3  14   7    2066     278   1
   2 -14   7    1172     254  -2
  -2  14   7    1172     254   1
   1 -14   7    4099     339  -2
  -1  14   7    4099     339   1
   0 -14   7     426     133  -2
   0  14   7     426     133   1
  -1 -14   7    4367     192  -2
   1  14   7    4367     192   1
  -2 -14   7     888     154  -2
   2  14   7     888     154   1
  -3 -14   7    1885     160  -2
   3  14   7    1885     160   1
   0 -15   7     292      96  -2
   0  15   7     292      96   1
   2   0   8   23539     525  -2
  -2   0   8   23539     525   1
   0   0   8  344124    4907  -2
   0   0   8  344124    4907   1
  -2   0   8   22221     957  -2
   2   0   8   22221     957   1
  -4   0   8    1265     109  -2
   4   0   8    1265     109   1
  -6   0   8    2143     193  -2
   6   0   8    2143     193   1
  -8   0   8   38217     780  -2
   8   0   8   38217     780   1
   4  -1   8   31582     741  -2
  -4   1   8   31582     741   1
   3  -1   8    4519     139  -2
  -3   1   8    4519     139   1
   2  -1   8   13320     217  -2
  -2   1   8   13320     217   1
   1  -1   8    2291      52  -2
  -1   1   8    2291      52   1
   0  -1   8     421      41  -2
   0   1   8     421      41   1
  -1  -1   8    2191      80  -2
   1   1   8    2191      80   1
  -2  -1   8   13652     210  -2
   2   1   8   13652     210   1
  -3  -1   8    4032     108  -2
   3   1   8    4032     108   1
  -4  -1   8   31329     417  -2
   4   1   8   31329     417   1
  -5  -1   8    1207      84  -2
   5   1   8    1207      84   1
  -6  -1   8   17477     299  -2
   6   1   8   17477     299   1
  -7  -1   8    8527     204  -2
   7   1   8    8527     204   1
  -8  -1   8    1738     113  -2
   8   1   8    1738     113   1
  -9  -1   8    4672     165  -2
   9   1   8    4672     165   1
   5  -2   8      62      62  -2
  -5   2   8      62      62   1
   4  -2   8     678      77  -2
  -4   2   8     678      77   1
   3  -2   8    4600     332  -2
  -3   2   8    4600     332   1
   2  -2   8   24247     540  -2
  -2   2   8   24247     540   1
   1  -2   8    6272     131  -2
  -1   2   8    6272     131   1
   0  -2   8    3808      75  -2
   0   2   8    3808      75   1
  -1  -2   8    5721     108  -2
   1   2   8    5721     108   1
  -2  -2   8   22279     297  -2
   2   2   8   22279     297   1
  -3  -2   8    5495     178  -2
   3   2   8    5495     178   1
  -4  -2   8     771      63  -2
   4   2   8     771      63   1
  -5  -2   8      40      42  -2
   5   2   8      40      42   1
  -6  -2   8   12370     216  -2
   6   2   8   12370     216   1
  -7  -2   8    3529     127  -2
   7   2   8    3529     127   1
  -8  -2   8    6303     171  -2
   8   2   8    6303     171   1
  -9  -2   8     559      83  -2
   9   2   8     559      83   1
   6  -3   8    7357     293  -2
  -6   3   8    7357     293   1
   5  -3   8    7311     278  -2
  -5   3   8    7311     278   1
   4  -3   8   24075     633  -2
  -4   3   8   24075     633   1
   3  -3   8    2575     139  -2
  -3   3   8    2575     139   1
   2  -3   8   19013     316  -2
  -2   3   8   19013     316   1
   1  -3   8    3786     103  -2
  -1   3   8    3786     103   1
   0  -3   8      31      20  -2
   0   3   8      31      20   1
  -1  -3   8    3996      99  -2
   1   3   8    3996      99   1
  -2  -3   8   20837     284  -2
   2   3   8   20837     284   1
  -3  -3   8    3069     102  -2
   3   3   8    3069     102   1
  -4  -3   8   25019     351  -2
   4   3   8   25019     351   1
  -5  -3   8    6872     166  -2
   5   3   8    6872     166   1
  -6  -3   8    6671     175  -2
   6   3   8    6671     175   1
  -7  -3   8    1746     101  -2
   7   3   8    1746     101   1
  -8  -3   8     254      70  -2
   8   3   8     254      70   1
  -9  -3   8    1841     118  -2
   9   3   8    1841     118   1
   6  -4   8   15859     509  -2
  -6   4   8   15859     509   1
   5  -4   8     586     108  -2
  -5   4   8     586     108   1
   4  -4   8    2498     170  -2
  -4   4   8    2498     170   1
   3  -4   8   11385     355  -2
  -3   4   8   11385     355   1
   2  -4   8   28071     599  -2
  -2   4   8   28071     599   1
   1  -4   8   22664     393  -2
  -1   4   8   22664     393   1
   0  -4   8     162      29  -2
   0   4   8     162      29   1
  -1  -4   8   23777     350  -2
   1   4   8   23777     350   1
  -2  -4   8   26329     455  -2
   2   4   8   26329     455   1
  -3  -4   8   11437     199  -2
   3   4   8   11437     199   1
  -4  -4   8    3183     108  -2
   4   4   8    3183     108   1
  -5  -4   8     628      69  -2
   5   4   8     628      69   1
  -6  -4   8   15993     287  -2
   6   4   8   15993     287   1
  -7  -4   8    5114     164  -2
   7   4   8    5114     164   1
  -8  -4   8      37      60  -2
   8   4   8      37      60   1
  -9  -4   8    2583     132  -2
   9   4   8    2583     132   1
   7  -5   8    2051     216  -2
  -7   5   8    2051     216   1
   6  -5   8    3084     216  -2
  -6   5   8    3084     216   1
   5  -5   8   12017     432  -2
  -5   5   8   12017     432   1
   4  -5   8    6833     293  -2
  -4   5   8    6833     293   1
   3  -5   8   39575     973  -2
  -3   5   8   39575     973   1
   2  -5   8   15149     249  -2
  -2   5   8   15149     249   1
   1  -5   8    9255     211  -2
  -1   5   8    9255     211   1
   0  -5   8     339      41  -2
   0   5   8     339      41   1
  -1  -5   8    8355     176  -2
   1   5   8    8355     176   1
  -2  -5   8   16537     288  -2
   2   5   8   16537     288   1
  -3  -5   8   41796     603  -2
   3   5   8   41796     603   1
  -4  -5   8    7169     235  -2
   4   5   8    7169     235   1
  -5  -5   8   12120     270  -2
   5   5   8   12120     270   1
  -6  -5   8    2988     148  -2
   6   5   8    2988     148   1
  -7  -5   8    2460     245  -2
   7   5   8    2460     245   1
  -8  -5   8     256      92  -2
   8   5   8     256      92   1
  -9  -5   8    1264     117  -2
   9   5   8    1264     117   1
   7  -6   8    4904     293  -2
  -7   6   8    4904     293   1
   6  -6   8      93      93  -2
  -6   6   8      93      93   1
   5  -6   8     262     108  -2
  -5   6   8     262     108   1
   4  -6   8    1218     154  -2
  -4   6   8    1218     154   1
   3  -6   8    6277     278  -2
  -3   6   8    6277     278   1
   2  -6   8     776      65  -2
  -2   6   8     776      65   1
   1  -6   8   36488    2317  -2
  -1   6   8   36488    2317   1
   0  -6   8   17819     375  -2
   0   6   8   17819     375   1
  -1  -6   8   37240     529  -2
   1   6   8   37240     529   1
  -2  -6   8    1078      74  -2
   2   6   8    1078      74   1
  -3  -6   8    5628     163  -2
   3   6   8    5628     163   1
  -4  -6   8    1659     126  -2
   4   6   8    1659     126   1
  -5  -6   8     693      98  -2
   5   6   8     693      98   1
  -6  -6   8      11      68  -2
   6   6   8      11      68   1
  -7  -6   8    5344     205  -2
   7   6   8    5344     205   1
  -8  -6   8    4954     254  -2
   8   6   8    4954     254   1
   7  -7   8    2683     262  -2
  -7   7   8    2683     262   1
   6  -7   8      62     108  -2
  -6   7   8      62     108   1
   5  -7   8   10319     432  -2
  -5   7   8   10319     432   1
   4  -7   8    1018     154  -2
  -4   7   8    1018     154   1
   3  -7   8    8700     355  -2
  -3   7   8    8700     355   1
   2  -7   8     320      93  -2
  -2   7   8     320      93   1
   1  -7   8   29218    1212  -2
  -1   7   8   29218    1212   1
   0  -7   8    1343      83  -2
   0   7   8    1343      83   1
  -1  -7   8   33308     496  -2
   1   7   8   33308     496   1
  -2  -7   8     282      53  -2
   2   7   8     282      53   1
  -3  -7   8    9488     233  -2
   3   7   8    9488     233   1
  -4  -7   8     846      89  -2
   4   7   8     846      89   1
  -5  -7   8   10774     264  -2
   5   7   8   10774     264   1
  -6  -7   8      55      74  -2
   6   7   8      55      74   1
  -7  -7   8    2001     172  -2
   7   7   8    2001     172   1
  -8  -7   8     121      91  -2
   8   7   8     121      91   1
   8  -8   8     139     139  -2
  -8   8   8     139     139   1
   7  -8   8    4288     324  -2
  -7   8   8    4288     324   1
   6  -8   8       0     108  -2
  -6   8   8       0     108   1
   5  -8   8    2329     231  -2
  -5   8   8    2329     231   1
   4  -8   8     632     139  -2
  -4   8   8     632     139   1
   3  -8   8    4858     278  -2
  -3   8   8    4858     278   1
   2  -8   8    3824     169  -2
  -2   8   8    3824     169   1
   1  -8   8   38778    1140  -2
  -1   8   8   38778    1140   1
   0  -8   8     463      62  -2
   0   8   8     463      62   1
  -1  -8   8   38773     579  -2
   1   8   8   38773     579   1
  -2  -8   8    3194     127  -2
   2   8   8    3194     127   1
  -3  -8   8    4754     160  -2
   3   8   8    4754     160   1
  -4  -8   8     361      71  -2
   4   8   8     361      71   1
  -5  -8   8    2772     160  -2
   5   8   8    2772     160   1
  -6  -8   8       2      77  -2
   6   8   8       2      77   1
  -7  -8   8    5140     277  -2
   7   8   8    5140     277   1
  -8  -8   8      37      88  -2
   8   8   8      37      88   1
   7  -9   8    5321     355  -2
  -7   9   8    5321     355   1
   6  -9   8    1095     185  -2
  -6   9   8    1095     185   1
   5  -9   8    4365     293  -2
  -5   9   8    4365     293   1
   4  -9   8    1249     185  -2
  -4   9   8    1249     185   1
   3  -9   8    7897     370  -2
  -3   9   8    7897     370   1
   2  -9   8    6454     223  -2
  -2   9   8    6454     223   1
   1  -9   8   15435     293  -2
  -1   9   8   15435     293   1
   0  -9   8      98      63  -2
   0   9   8      98      63   1
  -1  -9   8   17472     329  -2
   1   9   8   17472     329   1
  -2  -9   8    5758     178  -2
   2   9   8    5758     178   1
  -3  -9   8    8046     274  -2
   3   9   8    8046     274   1
  -4  -9   8    1390     174  -2
   4   9   8    1390     174   1
  -5  -9   8    3209     175  -2
   5   9   8    3209     175   1
  -6  -9   8     649     104  -2
   6   9   8     649     104   1
  -7  -9   8    4269     216  -2
   7   9   8    4269     216   1
   7 -10   8    2869     308  -2
  -7  10   8    2869     308   1
   6 -10   8    2252     278  -2
  -6  10   8    2252     278   1
   5 -10   8    2468     262  -2
  -5  10   8    2468     262   1
   4 -10   8     432     154  -2
  -4  10   8     432     154   1
   3 -10   8    3640     262  -2
  -3  10   8    3640     262   1
   2 -10   8     161      74  -2
  -2  10   8     161      74   1
   1 -10   8   20054     365  -2
  -1  10   8   20054     365   1
   0 -10   8   20364     463  -2
   0  10   8   20364     463   1
  -1 -10   8   19394     368  -2
   1  10   8   19394     368   1
  -2 -10   8     310      74  -2
   2  10   8     310      74   1
  -3 -10   8    2915     247  -2
   3  10   8    2915     247   1
  -4 -10   8     393      88  -2
   4  10   8     393      88   1
  -5 -10   8    2603     169  -2
   5  10   8    2603     169   1
  -6 -10   8    2287     165  -2
   6  10   8    2287     165   1
  -7 -10   8    3415     204  -2
   7  10   8    3415     204   1
   6 -11   8    2020     262  -2
  -6  11   8    2020     262   1
   5 -11   8    5845     370  -2
  -5  11   8    5845     370   1
   4 -11   8   14485     555  -2
  -4  11   8   14485     555   1
   3 -11   8   10489     463  -2
  -3  11   8   10489     463   1
   2 -11   8     556      98  -2
  -2  11   8     556      98   1
   1 -11   8    6417     240  -2
  -1  11   8    6417     240   1
   0 -11   8     806      92  -2
   0  11   8     806      92   1
  -1 -11   8    6593     204  -2
   1  11   8    6593     204   1
  -2 -11   8     370      80  -2
   2  11   8     370      80   1
  -3 -11   8   10053     270  -2
   3  11   8   10053     270   1
  -4 -11   8   13772     415  -2
   4  11   8   13772     415   1
  -5 -11   8    6018     312  -2
   5  11   8    6018     312   1
  -6 -11   8    1544     151  -2
   6  11   8    1544     151   1
   5 -12   8     802     185  -2
  -5  12   8     802     185   1
   4 -12   8     864     185  -2
  -4  12   8     864     185   1
   3 -12   8    1820     247  -2
  -3  12   8    1820     247   1
   2 -12   8    6719     262  -2
  -2  12   8    6719     262   1
   1 -12   8    1023     131  -2
  -1  12   8    1023     131   1
   0 -12   8    9542     252  -2
   0  12   8    9542     252   1
  -1 -12   8    1123     124  -2
   1  12   8    1123     124   1
  -2 -12   8    6081     213  -2
   2  12   8    6081     213   1
  -3 -12   8    1286     129  -2
   3  12   8    1286     129   1
  -4 -12   8     853     120  -2
   4  12   8     853     120   1
  -5 -12   8     670     115  -2
   5  12   8     670     115   1
   4 -13   8    9038     478  -2
  -4  13   8    9038     478   1
   3 -13   8     262     154  -2
  -3  13   8     262     154   1
   2 -13   8    8313     416  -2
  -2  13   8    8313     416   1
   1 -13   8       0      76  -2
  -1  13   8       0      76   1
   0 -13   8     107      88  -2
   0  13   8     107      88   1
  -1 -13   8       0      58  -2
   1  13   8       0      58   1
  -2 -13   8    8923     322  -2
   2  13   8    8923     322   1
  -3 -13   8     212      85  -2
   3  13   8     212      85   1
  -4 -13   8    8814     291  -2
   4  13   8    8814     291   1
   2 -14   8    5783     370  -2
  -2  14   8    5783     370   1
   1 -14   8      25      85  -2
  -1  14   8      25      85   1
   0 -14   8    3210     287  -2
   0  14   8    3210     287   1
  -1 -14   8       7      70  -2
   1  14   8       7      70   1
  -2 -14   8    5176     213  -2
   2  14   8    5176     213   1
   1   0   9    6408     239  -2
  -1   0   9    6408     239   1
  -1   0   9    4718     147  -2
   1   0   9    4718     147   1
  -3   0   9   19505     404  -2
   3   0   9   19505     404   1
  -5   0   9   20723     509  -2
   5   0   9   20723     509   1
  -7   0   9    4272     223  -2
   7   0   9    4272     223   1
  -9   0   9     788     142  -2
   9   0   9     788     142   1
   2  -1   9    1841      54  -2
  -2   1   9    1841      54   1
   1  -1   9    8900     131  -2
  -1   1   9    8900     131   1
   0  -1   9    3950      78  -2
   0   1   9    3950      78   1
  -1  -1   9   11693     230  -2
   1   1   9   11693     230   1
  -2  -1   9    1220      65  -2
   2   1   9    1220      65   1
  -3  -1   9   16036     251  -2
   3   1   9   16036     251   1
  -4  -1   9    3894     121  -2
   4   1   9    3894     121   1
  -5  -1   9   16711     283  -2
   5   1   9   16711     283   1
  -6  -1   9    2887     133  -2
   6   1   9    2887     133   1
  -7  -1   9    2252     127  -2
   7   1   9    2252     127   1
  -8  -1   9    1629     110  -2
   8   1   9    1629     110   1
  -9  -1   9    2406     150  -2
   9   1   9    2406     150   1
   3  -2   9    9365     163  -2
  -3   2   9    9365     163   1
   2  -2   9    4023      72  -2
  -2   2   9    4023      72   1
   1  -2   9   12391     223  -2
  -1   2   9   12391     223   1
   0  -2   9     164      22  -2
   0   2   9     164      22   1
  -1  -2   9    9283     198  -2
   1   2   9    9283     198   1
  -2  -2   9    5422     117  -2
   2   2   9    5422     117   1
  -3  -2   9   10451     185  -2
   3   2   9   10451     185   1
  -4  -2   9   12230     197  -2
   4   2   9   12230     197   1
  -5  -2   9    4527     124  -2
   5   2   9    4527     124   1
  -6  -2   9    3254     120  -2
   6   2   9    3254     120   1
  -7  -2   9    1974     109  -2
   7   2   9    1974     109   1
  -8  -2   9     776      85  -2
   8   2   9     776      85   1
  -9  -2   9    2483     136  -2
   9   2   9    2483     136   1
   3  -3   9   10279     200  -2
  -3   3   9   10279     200   1
   2  -3   9    2206      76  -2
  -2   3   9    2206      76   1
   1  -3   9   10698     213  -2
  -1   3   9   10698     213   1
   0  -3   9    7723     139  -2
   0   3   9    7723     139   1
  -1  -3   9   13145     192  -2
   1   3   9   13145     192   1
  -2  -3   9    2650      96  -2
   2   3   9    2650      96   1
  -3  -3   9    7937     160  -2
   3   3   9    7937     160   1
  -4  -3   9    5305     141  -2
   4   3   9    5305     141   1
  -5  -3   9   11955     233  -2
   5   3   9   11955     233   1
  -6  -3   9    1515      92  -2
   6   3   9    1515      92   1
  -7  -3   9   10682     214  -2
   7   3   9   10682     214   1
  -8  -3   9    1047      95  -2
   8   3   9    1047      95   1
  -9  -3   9    3660     162  -2
   9   3   9    3660     162   1
   4  -4   9    1573     154  -2
  -4   4   9    1573     154   1
   3  -4   9    4766     129  -2
  -3   4   9    4766     129   1
   2  -4   9   12729     245  -2
  -2   4   9   12729     245   1
   1  -4   9    2005      87  -2
  -1   4   9    2005      87   1
   0  -4   9    6790     136  -2
   0   4   9    6790     136   1
  -1  -4   9    2038      77  -2
   1   4   9    2038      77   1
  -2  -4   9   10929     340  -2
   2   4   9   10929     340   1
  -3  -4   9    5728     171  -2
   3   4   9    5728     171   1
  -4  -4   9    1833     133  -2
   4   4   9    1833     133   1
  -5  -4   9    6696     168  -2
   5   4   9    6696     168   1
  -6  -4   9    7728     193  -2
   6   4   9    7728     193   1
  -7  -4   9    6360     165  -2
   7   4   9    6360     165   1
  -8  -4   9    1849     115  -2
   8   4   9    1849     115   1
   5  -5   9    5213     278  -2
  -5   5   9    5213     278   1
   4  -5   9      93      62  -2
  -4   5   9      93      62   1
   3  -5   9    3964     200  -2
  -3   5   9    3964     200   1
   2  -5   9   16618     322  -2
  -2   5   9   16618     322   1
   1  -5   9     551      59  -2
  -1   5   9     551      59   1
   0  -5   9    7137     151  -2
   0   5   9    7137     151   1
  -1  -5   9     511      56  -2
   1   5   9     511      56   1
  -2  -5   9   21931     408  -2
   2   5   9   21931     408   1
  -3  -5   9    5630     167  -2
   3   5   9    5630     167   1
  -4  -5   9     160      56  -2
   4   5   9     160      56   1
  -5  -5   9    4416     163  -2
   5   5   9    4416     163   1
  -6  -5   9    6682     213  -2
   6   5   9    6682     213   1
  -7  -5   9    3289     175  -2
   7   5   9    3289     175   1
  -8  -5   9    1746     129  -2
   8   5   9    1746     129   1
   5  -6   9    6524     309  -2
  -5   6   9    6524     309   1
   4  -6   9    1434     170  -2
  -4   6   9    1434     170   1
   3  -6   9    4473     231  -2
  -3   6   9    4473     231   1
   2  -6   9   18231     563  -2
  -2   6   9   18231     563   1
   1  -6   9    1023      70  -2
  -1   6   9    1023      70   1
   0  -6   9    3866     113  -2
   0   6   9    3866     113   1
  -1  -6   9     924      68  -2
   1   6   9     924      68   1
  -2  -6   9   15334     400  -2
   2   6   9   15334     400   1
  -3  -6   9    3791     139  -2
   3   6   9    3791     139   1
  -4  -6   9    1256     102  -2
   4   6   9    1256     102   1
  -5  -6   9    8841     234  -2
   5   6   9    8841     234   1
  -6  -6   9    7417     225  -2
   6   6   9    7417     225   1
  -7  -6   9      41      80  -2
   7   6   9      41      80   1
  -8  -6   9    4211     204  -2
   8   6   9    4211     204   1
   5  -7   9    3856     262  -2
  -5   7   9    3856     262   1
   4  -7   9    7465     339  -2
  -4   7   9    7465     339   1
   3  -7   9    2930     200  -2
  -3   7   9    2930     200   1
   2  -7   9    6041     185  -2
  -2   7   9    6041     185   1
   1  -7   9     453      52  -2
  -1   7   9     453      52   1
   0  -7   9    6158     154  -2
   0   7   9    6158     154   1
  -1  -7   9     840      77  -2
   1   7   9     840      77   1
  -2  -7   9    8088     195  -2
   2   7   9    8088     195   1
  -3  -7   9    2598     121  -2
   3   7   9    2598     121   1
  -4  -7   9    7918     253  -2
   4   7   9    7918     253   1
  -5  -7   9    3802     216  -2
   5   7   9    3802     216   1
  -6  -7   9     615      98  -2
   6   7   9     615      98   1
  -7  -7   9    1396     136  -2
   7   7   9    1396     136   1
  -8  -7   9    4382     225  -2
   8   7   9    4382     225   1
   6  -8   9     725     154  -2
  -6   8   9     725     154   1
   5  -8   9    1264     185  -2
  -5   8   9    1264     185   1
   4  -8   9   25939     772  -2
  -4   8   9   25939     772   1
   3  -8   9    3223     231  -2
  -3   8   9    3223     231   1
   2  -8   9    2580     146  -2
  -2   8   9    2580     146   1
   1  -8   9     879     216  -2
  -1   8   9     879     216   1
   0  -8   9    7584     279  -2
   0   8   9    7584     279   1
  -1  -8   9    1033      85  -2
   1   8   9    1033      85   1
  -2  -8   9    2504     123  -2
   2   8   9    2504     123   1
  -3  -8   9    2257     127  -2
   3   8   9    2257     127   1
  -4  -8   9   27611     817  -2
   4   8   9   27611     817   1
  -5  -8   9     993     106  -2
   5   8   9     993     106   1
  -6  -8   9     906     113  -2
   6   8   9     906     113   1
  -7  -8   9    1827     151  -2
   7   8   9    1827     151   1
   6  -9   9    1419     216  -2
  -6   9   9    1419     216   1
   5  -9   9    3069     247  -2
  -5   9   9    3069     247   1
   4  -9   9    8128     386  -2
  -4   9   9    8128     386   1
   3  -9   9    2961     247  -2
  -3   9   9    2961     247   1
   2  -9   9    3164     177  -2
  -2   9   9    3164     177   1
   1  -9   9     278      76  -2
  -1   9   9     278      76   1
   0  -9   9   18326     388  -2
   0   9   9   18326     388   1
  -1  -9   9     233      72  -2
   1   9   9     233      72   1
  -2  -9   9    3603     148  -2
   2   9   9    3603     148   1
  -3  -9   9    4022     159  -2
   3   9   9    4022     159   1
  -4  -9   9    7673     228  -2
   4   9   9    7673     228   1
  -5  -9   9    2432     253  -2
   5   9   9    2432     253   1
  -6  -9   9    1268     186  -2
   6   9   9    1268     186   1
  -7  -9   9     522     114  -2
   7   9   9     522     114   1
   6 -10   9    3270     308  -2
  -6  10   9    3270     308   1
   5 -10   9    3285     278  -2
  -5  10   9    3285     278   1
   4 -10   9    1187     200  -2
  -4  10   9    1187     200   1
   3 -10   9    3886     293  -2
  -3  10   9    3886     293   1
   2 -10   9    3676     175  -2
  -2  10   9    3676     175   1
   1 -10   9    2401     164  -2
  -1  10   9    2401     164   1
   0 -10   9    4716     160  -2
   0  10   9    4716     160   1
  -1 -10   9    2271     133  -2
   1  10   9    2271     133   1
  -2 -10   9    3300     151  -2
   2  10   9    3300     151   1
  -3 -10   9    3769     223  -2
   3  10   9    3769     223   1
  -4 -10   9    1784     190  -2
   4  10   9    1784     190   1
  -5 -10   9    4404     224  -2
   5  10   9    4404     224   1
  -6 -10   9    4808     211  -2
   6  10   9    4808     211   1
   5 -11   9    5105     339  -2
  -5  11   9    5105     339   1
   4 -11   9     848     170  -2
  -4  11   9     848     170   1
   3 -11   9    3377     308  -2
  -3  11   9    3377     308   1
   2 -11   9    3670     262  -2
  -2  11   9    3670     262   1
   1 -11   9    2088     158  -2
  -1  11   9    2088     158   1
   0 -11   9    2629     144  -2
   0  11   9    2629     144   1
  -1 -11   9    2487     148  -2
   1  11   9    2487     148   1
  -2 -11   9    4505     180  -2
   2  11   9    4505     180   1
  -3 -11   9    3670     276  -2
   3  11   9    3670     276   1
  -4 -11   9     846     116  -2
   4  11   9     846     116   1
  -5 -11   9    3780     201  -2
   5  11   9    3780     201   1
   4 -12   9     308     154  -2
  -4  12   9     308     154   1
   3 -12   9    5216     234  -2
  -3  12   9    5216     234   1
   2 -12   9    4519     308  -2
  -2  12   9    4519     308   1
   1 -12   9    4921     229  -2
  -1  12   9    4921     229   1
   0 -12   9       2      59  -2
   0  12   9       2      59   1
  -1 -12   9    4103     174  -2
   1  12   9    4103     174   1
  -2 -12   9    3859     339  -2
   2  12   9    3859     339   1
  -3 -12   9    4136     248  -2
   3  12   9    4136     248   1
  -4 -12   9     351     108  -2
   4  12   9     351     108   1
   3 -13   9    2481     201  -2
  -3  13   9    2481     201   1
   2 -13   9    1403     216  -2
  -2  13   9    1403     216   1
   1 -13   9    5237     251  -2
  -1  13   9    5237     251   1
   0 -13   9     127      92  -2
   0  13   9     127      92   1
  -1 -13   9    5943     210  -2
   1  13   9    5943     210   1
  -2 -13   9    1166     124  -2
   2  13   9    1166     124   1
  -3 -13   9    2458     173  -2
   3  13   9    2458     173   1
   0 -14   9      29     139  -2
   0  14   9      29     139   1
   2   0  10   21001     509  -2
  -2   0  10   21001     509   1
   0   0  10    4896     239  -2
   0   0  10    4896     239   1
  -2   0  10   23645     563  -2
   2   0  10   23645     563   1
  -4   0  10   10403     289  -2
   4   0  10   10403     289   1
  -6   0  10    1069     293  -2
   6   0  10    1069     293   1
  -8   0  10    2201     195  -2
   8   0  10    2201     195   1
   2  -1  10    6385     216  -2
  -2   1  10    6385     216   1
   1  -1  10    4617      86  -2
  -1   1  10    4617      86   1
   0  -1  10  185025    1708  -2
   0   1  10  185025    1708   1
  -1  -1  10    3846      87  -2
   1   1  10    3846      87   1
  -2  -1  10    5422     133  -2
   2   1  10    5422     133   1
  -3  -1  10     114      42  -2
   3   1  10     114      42   1
  -4  -1  10     601      67  -2
   4   1  10     601      67   1
  -5  -1  10    2524     123  -2
   5   1  10    2524     123   1
  -6  -1  10     873      87  -2
   6   1  10     873      87   1
  -7  -1  10    1286      96  -2
   7   1  10    1286      96   1
  -8  -1  10    7523     193  -2
   8   1  10    7523     193   1
   2  -2  10   10422     200  -2
  -2   2  10   10422     200   1
   1  -2  10   11166     180  -2
  -1   2  10   11166     180   1
   0  -2  10     456      49  -2
   0   2  10     456      49   1
  -1  -2  10   12044     184  -2
   1   2  10   12044     184   1
  -2  -2  10   11586     172  -2
   2   2  10   11586     172   1
  -3  -2  10    1129      66  -2
   3   2  10    1129      66   1
  -4  -2  10   12930     211  -2
   4   2  10   12930     211   1
  -5  -2  10    3889     126  -2
   5   2  10    3889     126   1
  -6  -2  10      55      52  -2
   6   2  10      55      52   1
  -7  -2  10    2604     174  -2
   7   2  10    2604     174   1
  -8  -2  10    1331     107  -2
   8   2  10    1331     107   1
   3  -3  10     401      46  -2
  -3   3  10     401      46   1
   2  -3  10   51525     786  -2
  -2   3  10   51525     786   1
   1  -3  10   12052     234  -2
  -1   3  10   12052     234   1
   0  -3  10    3918     224  -2
   0   3  10    3918     224   1
  -1  -3  10   10461     169  -2
   1   3  10   10461     169   1
  -2  -3  10   49670     587  -2
   2   3  10   49670     587   1
  -3  -3  10     290      50  -2
   3   3  10     290      50   1
  -4  -3  10    2994     109  -2
   4   3  10    2994     109   1
  -5  -3  10    7725     167  -2
   5   3  10    7725     167   1
  -6  -3  10    6788     165  -2
   6   3  10    6788     165   1
  -7  -3  10    6154     168  -2
   7   3  10    6154     168   1
  -8  -3  10     575      80  -2
   8   3  10     575      80   1
   4  -4  10     787      77  -2
  -4   4  10     787      77   1
   3  -4  10   45567    1004  -2
  -3   4  10   45567    1004   1
   2  -4  10     817      59  -2
  -2   4  10     817      59   1
   1  -4  10     674      93  -2
  -1   4  10     674      93   1
   0  -4  10       0      37  -2
   0   4  10       0      37   1
  -1  -4  10     520      50  -2
   1   4  10     520      50   1
  -2  -4  10    1252      80  -2
   2   4  10    1252      80   1
  -3  -4  10   46453     573  -2
   3   4  10   46453     573   1
  -4  -4  10     987      78  -2
   4   4  10     987      78   1
  -5  -4  10    5681     229  -2
   5   4  10    5681     229   1
  -6  -4  10    1317     102  -2
   6   4  10    1317     102   1
  -7  -4  10    1349      98  -2
   7   4  10    1349      98   1
  -8  -4  10     593      99  -2
   8   4  10     593      99   1
   3  -5  10    1295     108  -2
  -3   5  10    1295     108   1
   2  -5  10    5474     401  -2
  -2   5  10    5474     401   1
   1  -5  10    8069     239  -2
  -1   5  10    8069     239   1
   0  -5  10     562      65  -2
   0   5  10     562      65   1
  -1  -5  10    8175     174  -2
   1   5  10    8175     174   1
  -2  -5  10    5542     151  -2
   2   5  10    5542     151   1
  -3  -5  10     904      79  -2
   3   5  10     904      79   1
  -4  -5  10     538      91  -2
   4   5  10     538      91   1
  -5  -5  10    7410     213  -2
   5   5  10    7410     213   1
  -6  -5  10     541      92  -2
   6   5  10     541      92   1
  -7  -5  10    5732     216  -2
   7   5  10    5732     216   1
  -8  -5  10     564      94  -2
   8   5  10     564      94   1
   3  -6  10    9924     239  -2
  -3   6  10    9924     239   1
   2  -6  10     691      70  -2
  -2   6  10     691      70   1
   1  -6  10     316      54  -2
  -1   6  10     316      54   1
   0  -6  10     236      59  -2
   0   6  10     236      59   1
  -1  -6  10     539      65  -2
   1   6  10     539      65   1
  -2  -6  10     973      77  -2
   2   6  10     973      77   1
  -3  -6  10   10279     278  -2
   3   6  10   10279     278   1
  -4  -6  10     372      71  -2
   4   6  10     372      71   1
  -5  -6  10   16394     341  -2
   5   6  10   16394     341   1
  -6  -6  10     366     154  -2
   6   6  10     366     154   1
  -7  -6  10     231      89  -2
   7   6  10     231      89   1
   4  -7  10    5799     309  -2
  -4   7  10    5799     309   1
   3  -7  10     260      69  -2
  -3   7  10     260      69   1
   2  -7  10    7258     207  -2
  -2   7  10    7258     207   1
   1  -7  10    1659     123  -2
  -1   7  10    1659     123   1
   0  -7  10    3808     247  -2
   0   7  10    3808     247   1
  -1  -7  10    1508     101  -2
   1   7  10    1508     101   1
  -2  -7  10    6514     178  -2
   2   7  10    6514     178   1
  -3  -7  10     315     119  -2
   3   7  10     315     119   1
  -4  -7  10    5290     180  -2
   4   7  10    5290     180   1
  -5  -7  10     484      89  -2
   5   7  10     484      89   1
  -6  -7  10    1948     142  -2
   6   7  10    1948     142   1
  -7  -7  10    5118     213  -2
   7   7  10    5118     213   1
   4  -8  10    1157     170  -2
  -4   8  10    1157     170   1
   3  -8  10     676      85  -2
  -3   8  10     676      85   1
   2  -8  10    7478     223  -2
  -2   8  10    7478     223   1
   1  -8  10   16744     376  -2
  -1   8  10   16744     376   1
   0  -8  10     229     177  -2
   0   8  10     229     177   1
  -1  -8  10   18153     329  -2
   1   8  10   18153     329   1
  -2  -8  10    7044     217  -2
   2   8  10    7044     217   1
  -3  -8  10     813      93  -2
   3   8  10     813      93   1
  -4  -8  10    1142     109  -2
   4   8  10    1142     109   1
  -5  -8  10    1728     134  -2
   5   8  10    1728     134   1
  -6  -8  10     299     107  -2
   6   8  10     299     107   1
  -7  -8  10   10565     306  -2
   7   8  10   10565     306   1
   4  -9  10     740     154  -2
  -4   9  10     740     154   1
   3  -9  10      41     123  -2
  -3   9  10      41     123   1
   2  -9  10       0      62  -2
  -2   9  10       0      62   1
   1  -9  10    1447     120  -2
  -1   9  10    1447     120   1
   0  -9  10    4392     193  -2
   0   9  10    4392     193   1
  -1  -9  10    1471     161  -2
   1   9  10    1471     161   1
  -2  -9  10      67      56  -2
   2   9  10      67      56   1
  -3  -9  10      77      65  -2
   3   9  10      77      65   1
  -4  -9  10     753      97  -2
   4   9  10     753      97   1
  -5  -9  10    3446     185  -2
   5   9  10    3446     185   1
  -6  -9  10    1076     128  -2
   6   9  10    1076     128   1
   5 -10  10    2776     278  -2
  -5  10  10    2776     278   1
   4 -10  10    2051     247  -2
  -4  10  10    2051     247   1
   3 -10  10    1083     120  -2
  -3  10  10    1083     120   1
   2 -10  10      62      93  -2
  -2  10  10      62      93   1
   1 -10  10      54      65  -2
  -1  10  10      54      65   1
   0 -10  10     317      76  -2
   0  10  10     317      76   1
  -1 -10  10     162      76  -2
   1  10  10     162      76   1
  -2 -10  10      41      61  -2
   2  10  10      41      61   1
  -3 -10  10    1440     172  -2
   3  10  10    1440     172   1
  -4 -10  10    2202     217  -2
   4  10  10    2202     217   1
  -5 -10  10    2874     194  -2
   5  10  10    2874     194   1
   5 -11  10       0     123  -2
  -5  11  10       0     123   1
   4 -11  10     324     154  -2
  -4  11  10     324     154   1
   3 -11  10     170     108  -2
  -3  11  10     170     108   1
   2 -11  10    1064     170  -2
  -2  11  10    1064     170   1
   1 -11  10       0      85  -2
  -1  11  10       0      85   1
   0 -11  10    3645     196  -2
   0  11  10    3645     196   1
  -1 -11  10       0      74  -2
   1  11  10       0      74   1
  -2 -11  10    1530     199  -2
   2  11  10    1530     199   1
  -3 -11  10     173      86  -2
   3  11  10     173      86   1
  -4 -11  10      70      77  -2
   4  11  10      70      77   1
  -5 -11  10     109      98  -2
   5  11  10     109      98   1
   3 -12  10    4303     293  -2
  -3  12  10    4303     293   1
   2 -12  10      31     108  -2
  -2  12  10      31     108   1
   1 -12  10    3838     207  -2
  -1  12  10    3838     207   1
   0 -12  10       0      74  -2
   0  12  10       0      74   1
  -1 -12  10    3894     640  -2
   1  12  10    3894     640   1
  -2 -12  10       0      62  -2
   2  12  10       0      62   1
  -3 -12  10    3930     195  -2
   3  12  10    3930     195   1
   2 -13  10    2869     293  -2
  -2  13  10    2869     293   1
   1 -13  10       0      81  -2
  -1  13  10       0      81   1
   0 -13  10    1063     142  -2
   0  13  10    1063     142   1
  -1 -13  10       0     154  -2
   1  13  10       0     154   1
  -2 -13  10    3116     240  -2
   2  13  10    3116     240   1
   1   0  11   11914     233  -2
  -1   0  11   11914     233   1
  -1   0  11   13464     299  -2
   1   0  11   13464     299   1
  -3   0  11   20813     442  -2
   3   0  11   20813     442   1
  -5   0  11   17265     425  -2
   5   0  11   17265     425   1
  -7   0  11     546     136  -2
   7   0  11     546     136   1
   2  -1  11    3424     154  -2
  -2   1  11    3424     154   1
   1  -1  11    7435     120  -2
  -1   1  11    7435     120   1
   0  -1  11     190      53  -2
   0   1  11     190      53   1
  -1  -1  11    5551     105  -2
   1   1  11    5551     105   1
  -2  -1  11    4171     101  -2
   2   1  11    4171     101   1
  -3  -1  11    8058     173  -2
   3   1  11    8058     173   1
  -4  -1  11    5234     150  -2
   4   1  11    5234     150   1
  -5  -1  11    6812     179  -2
   5   1  11    6812     179   1
  -6  -1  11    1353      92  -2
   6   1  11    1353      92   1
  -7  -1  11    1278     112  -2
   7   1  11    1278     112   1
  -8  -1  11    1361     109  -2
   8   1  11    1361     109   1
   2  -2  11     827      51  -2
  -2   2  11     827      51   1
   1  -2  11   10014     171  -2
  -1   2  11   10014     171   1
   0  -2  11    2551     122  -2
   0   2  11    2551     122   1
  -1  -2  11   11227     263  -2
   1   2  11   11227     263   1
  -2  -2  11     621      50  -2
   2   2  11     621      50   1
  -3  -2  11    1319      72  -2
   3   2  11    1319      72   1
  -4  -2  11    4200     118  -2
   4   2  11    4200     118   1
  -5  -2  11     851      77  -2
   5   2  11     851      77   1
  -6  -2  11    2623     120  -2
   6   2  11    2623     120   1
  -7  -2  11    1674     107  -2
   7   2  11    1674     107   1
  -8  -2  11     581      87  -2
   8   2  11     581      87   1
   2  -3  11    2038      85  -2
  -2   3  11    2038      85   1
   1  -3  11    7550     175  -2
  -1   3  11    7550     175   1
   0  -3  11    1580     108  -2
   0   3  11    1580     108   1
  -1  -3  11    6600     189  -2
   1   3  11    6600     189   1
  -2  -3  11    1376      75  -2
   2   3  11    1376      75   1
  -3  -3  11    7147     191  -2
   3   3  11    7147     191   1
  -4  -3  11    7453     155  -2
   4   3  11    7453     155   1
  -5  -3  11    5197     140  -2
   5   3  11    5197     140   1
  -6  -3  11    1907     103  -2
   6   3  11    1907     103   1
  -7  -3  11    2890     133  -2
   7   3  11    2890     133   1
  -8  -3  11     293      78  -2
   8   3  11     293      78   1
   3  -4  11    1157      93  -2
  -3   4  11    1157      93   1
   2  -4  11    3718     114  -2
  -2   4  11    3718     114   1
   1  -4  11    5723     208  -2
  -1   4  11    5723     208   1
   0  -4  11    3419     125  -2
   0   4  11    3419     125   1
  -1  -4  11    6049     180  -2
   1   4  11    6049     180   1
  -2  -4  11    4548     136  -2
   2   4  11    4548     136   1
  -3  -4  11     991      73  -2
   3   4  11     991      73   1
  -4  -4  11     724      71  -2
   4   4  11     724      71   1
  -5  -4  11    4346     148  -2
   5   4  11    4346     148   1
  -6  -4  11    5080     152  -2
   6   4  11    5080     152   1
  -7  -4  11    4993     169  -2
   7   4  11    4993     169   1
   3  -5  11    3686     170  -2
  -3   5  11    3686     170   1
   2  -5  11   15269     305  -2
  -2   5  11   15269     305   1
   1  -5  11     421      59  -2
  -1   5  11     421      59   1
   0  -5  11    2592     120  -2
   0   5  11    2592     120   1
  -1  -5  11     268      59  -2
   1   5  11     268      59   1
  -2  -5  11   13588     257  -2
   2   5  11   13588     257   1
  -3  -5  11    2789     120  -2
   3   5  11    2789     120   1
  -4  -5  11      71      59  -2
   4   5  11      71      59   1
  -5  -5  11    2329     142  -2
   5   5  11    2329     142   1
  -6  -5  11    7526     234  -2
   6   5  11    7526     234   1
  -7  -5  11    1487     143  -2
   7   5  11    1487     143   1
   4  -6  11     632      93  -2
  -4   6  11     632      93   1
   3  -6  11    4642     200  -2
  -3   6  11    4642     200   1
   2  -6  11    6804     191  -2
  -2   6  11    6804     191   1
   1  -6  11    1155     123  -2
  -1   6  11    1155     123   1
   0  -6  11    1011      87  -2
   0   6  11    1011      87   1
  -1  -6  11    1585     114  -2
   1   6  11    1585     114   1
  -2  -6  11    8951     296  -2
   2   6  11    8951     296   1
  -3  -6  11    5151     163  -2
   3   6  11    5151     163   1
  -4  -6  11     588      80  -2
   4   6  11     588      80   1
  -5  -6  11    3956     202  -2
   5   6  11    3956     202   1
  -6  -6  11    2610     159  -2
   6   6  11    2610     159   1
  -7  -6  11    1033     124  -2
   7   6  11    1033     124   1
   4  -7  11    7619     293  -2
  -4   7  11    7619     293   1
   3  -7  11    1311     139  -2
  -3   7  11    1311     139   1
   2  -7  11    4095     153  -2
  -2   7  11    4095     153   1
   1  -7  11       0      48  -2
  -1   7  11       0      48   1
   0  -7  11    1834     125  -2
   0   7  11    1834     125   1
  -1  -7  11       0      62  -2
   1   7  11       0      62   1
  -2  -7  11    3155     170  -2
   2   7  11    3155     170   1
  -3  -7  11    1738     115  -2
   3   7  11    1738     115   1
  -4  -7  11    8260     242  -2
   4   7  11    8260     242   1
  -5  -7  11     871     104  -2
   5   7  11     871     104   1
  -6  -7  11     211      89  -2
   6   7  11     211      89   1
  -7  -7  11    1409     139  -2
   7   7  11    1409     139   1
   4  -8  11    9656     355  -2
  -4   8  11    9656     355   1
   3  -8  11     787     123  -2
  -3   8  11     787     123   1
   2  -8  11     612     100  -2
  -2   8  11     612     100   1
   1  -8  11     486      76  -2
  -1   8  11     486      76   1
   0  -8  11    6567     223  -2
   0   8  11    6567     223   1
  -1  -8  11     350      81  -2
   1   8  11     350      81   1
  -2  -8  11     481      87  -2
   2   8  11     481      87   1
  -3  -8  11     870     118  -2
   3   8  11     870     118   1
  -4  -8  11    9520     459  -2
   4   8  11    9520     459   1
  -5  -8  11     839     110  -2
   5   8  11     839     110   1
  -6  -8  11    1406     136  -2
   6   8  11    1406     136   1
   4  -9  11    6539     309  -2
  -4   9  11    6539     309   1
   3  -9  11    1727     185  -2
  -3   9  11    1727     185   1
   2  -9  11     688      98  -2
  -2   9  11     688      98   1
   1  -9  11      69      93  -2
  -1   9  11      69      93   1
   0  -9  11    2227     158  -2
   0   9  11    2227     158   1
  -1  -9  11      97      77  -2
   1   9  11      97      77   1
  -2  -9  11     723     114  -2
   2   9  11     723     114   1
  -3  -9  11    1423     143  -2
   3   9  11    1423     143   1
  -4  -9  11    8411     246  -2
   4   9  11    8411     246   1
  -5  -9  11    2325     255  -2
   5   9  11    2325     255   1
   4 -10  11     524     123  -2
  -4  10  11     524     123   1
   3 -10  11    2884     231  -2
  -3  10  11    2884     231   1
   2 -10  11    1638     136  -2
  -2  10  11    1638     136   1
   1 -10  11    1430     146  -2
  -1  10  11    1430     146   1
   0 -10  11    4473     262  -2
   0  10  11    4473     262   1
  -1 -10  11    1621     153  -2
   1  10  11    1621     153   1
  -2 -10  11    1989     285  -2
   2  10  11    1989     285   1
  -3 -10  11    3432     164  -2
   3  10  11    3432     164   1
  -4 -10  11     344      89  -2
   4  10  11     344      89   1
  -5 -10  11    4177     194  -2
   5  10  11    4177     194   1
   4 -11  11     447     139  -2
  -4  11  11     447     139   1
   3 -11  11     709     154  -2
  -3  11  11     709     154   1
   2 -11  11    2668     247  -2
  -2  11  11    2668     247   1
   1 -11  11     994     139  -2
  -1  11  11     994     139   1
   0 -11  11     238      92  -2
   0  11  11     238      92   1
  -1 -11  11     970     136  -2
   1  11  11     970     136   1
  -2 -11  11    2742     208  -2
   2  11  11    2742     208   1
  -3 -11  11     569     224  -2
   3  11  11     569     224   1
  -4 -11  11     629     106  -2
   4  11  11     629     106   1
   2 -12  11     879     170  -2
  -2  12  11     879     170   1
   1 -12  11    3224     201  -2
  -1  12  11    3224     201   1
   0 -12  11     434     131  -2
   0  12  11     434     131   1
  -1 -12  11    3685     228  -2
   1  12  11    3685     228   1
  -2 -12  11     871     136  -2
   2  12  11     871     136   1
   0   0  12   77522    1197  -2
   0   0  12   77522    1197   1
  -2   0  12   11923     299  -2
   2   0  12   11923     299   1
  -4   0  12    1137     170  -2
   4   0  12    1137     170   1
  -6   0  12     397     114  -2
   6   0  12     397     114   1
   1  -1  12      22      29  -2
  -1   1  12      22      29   1
   0  -1  12     242      39  -2
   0   1  12     242      39   1
  -1  -1  12       0      42  -2
   1   1  12       0      42   1
  -2  -1  12    2302     136  -2
   2   1  12    2302     136   1
  -3  -1  12    2421     119  -2
   3   1  12    2421     119   1
  -4  -1  12    7395     158  -2
   4   1  12    7395     158   1
  -5  -1  12     547      99  -2
   5   1  12     547      99   1
  -6  -1  12    6671     172  -2
   6   1  12    6671     172   1
  -7  -1  12    4044     154  -2
   7   1  12    4044     154   1
   1  -2  12    1255      96  -2
  -1   2  12    1255      96   1
   0  -2  12    2122     111  -2
   0   2  12    2122     111   1
  -1  -2  12     876      62  -2
   1   2  12     876      62   1
  -2  -2  12    4734     129  -2
   2   2  12    4734     129   1
  -3  -2  12    1769      82  -2
   3   2  12    1769      82   1
  -4  -2  12     695      65  -2
   4   2  12     695      65   1
  -5  -2  12     255      62  -2
   5   2  12     255      62   1
  -6  -2  12    5401     162  -2
   6   2  12    5401     162   1
  -7  -2  12    1541     107  -2
   7   2  12    1541     107   1
   1  -3  12     664      73  -2
  -1   3  12     664      73   1
   0  -3  12     134      41  -2
   0   3  12     134      41   1
  -1  -3  12     648      69  -2
   1   3  12     648      69   1
  -2  -3  12    5690     142  -2
   2   3  12    5690     142   1
  -3  -3  12     523      54  -2
   3   3  12     523      54   1
  -4  -3  12    8976     211  -2
   4   3  12    8976     211   1
  -5  -3  12    2265     109  -2
   5   3  12    2265     109   1
  -6  -3  12    1974     110  -2
   6   3  12    1974     110   1
  -7  -3  12     856      92  -2
   7   3  12     856      92   1
   2  -4  12   10011     309  -2
  -2   4  12   10011     309   1
   1  -4  12    4317     136  -2
  -1   4  12    4317     136   1
   0  -4  12    1001      81  -2
   0   4  12    1001      81   1
  -1  -4  12    4481     158  -2
   1   4  12    4481     158   1
  -2  -4  12    7963     234  -2
   2   4  12    7963     234   1
  -3  -4  12    4554     179  -2
   3   4  12    4554     179   1
  -4  -4  12    2336     113  -2
   4   4  12    2336     113   1
  -5  -4  12     102      64  -2
   5   4  12     102      64   1
  -6  -4  12    8956     218  -2
   6   4  12    8956     218   1
  -7  -4  12    1192      97  -2
   7   4  12    1192      97   1
   2  -5  12    8406     278  -2
  -2   5  12    8406     278   1
   1  -5  12    5624     216  -2
  -1   5  12    5624     216   1
   0  -5  12      55      62  -2
   0   5  12      55      62   1
  -1  -5  12    4251     169  -2
   1   5  12    4251     169   1
  -2  -5  12    8147     386  -2
   2   5  12    8147     386   1
  -3  -5  12   13890     349  -2
   3   5  12   13890     349   1
  -4  -5  12    3637     153  -2
   4   5  12    3637     153   1
  -5  -5  12    4467     175  -2
   5   5  12    4467     175   1
  -6  -5  12     676      88  -2
   6   5  12     676      88   1
  -7  -5  12    1546     135  -2
   7   5  12    1546     135   1
   3  -6  12    2498     154  -2
  -3   6  12    2498     154   1
   2  -6  12    1049      87  -2
  -2   6  12    1049      87   1
   1  -6  12   12972     300  -2
  -1   6  12   12972     300   1
   0  -6  12    9473     251  -2
   0   6  12    9473     251   1
  -1  -6  12   12977     316  -2
   1   6  12   12977     316   1
  -2  -6  12     950     109  -2
   2   6  12     950     109   1
  -3  -6  12    1975     147  -2
   3   6  12    1975     147   1
  -4  -6  12    1653     121  -2
   4   6  12    1653     121   1
  -5  -6  12     261      82  -2
   5   6  12     261      82   1
  -6  -6  12     172     101  -2
   6   6  12     172     101   1
   3  -7  12    3948     216  -2
  -3   7  12    3948     216   1
   2  -7  12     562      76  -2
  -2   7  12     562      76   1
   1  -7  12   13616     864  -2
  -1   7  12   13616     864   1
   0  -7  12     156      69  -2
   0   7  12     156      69   1
  -1  -7  12   14578     625  -2
   1   7  12   14578     625   1
  -2  -7  12     381      85  -2
   2   7  12     381      85   1
  -3  -7  12    4306     201  -2
   3   7  12    4306     201   1
  -4  -7  12     834     135  -2
   4   7  12     834     135   1
  -5  -7  12    3365     173  -2
   5   7  12    3365     173   1
  -6  -7  12      64      79  -2
   6   7  12      64      79   1
   4  -8  12      31      77  -2
  -4   8  12      31      77   1
   3  -8  12    1126     139  -2
  -3   8  12    1126     139   1
   2  -8  12    2094     131  -2
  -2   8  12    2094     131   1
   1  -8  12   18254     404  -2
  -1   8  12   18254     404   1
   0  -8  12       0      59  -2
   0   8  12       0      59   1
  -1  -8  12   17680     415  -2
   1   8  12   17680     415   1
  -2  -8  12    1692     231  -2
   2   8  12    1692     231   1
  -3  -8  12     900     125  -2
   3   8  12     900     125   1
  -4  -8  12       0      74  -2
   4   8  12       0      74   1
  -5  -8  12    1766     139  -2
   5   8  12    1766     139   1
   4  -9  12      77      93  -2
  -4   9  12      77      93   1
   3  -9  12    3085     216  -2
  -3   9  12    3085     216   1
   2  -9  12    2564     147  -2
  -2   9  12    2564     147   1
   1  -9  12    9081     273  -2
  -1   9  12    9081     273   1
   0  -9  12     857     224  -2
   0   9  12     857     224   1
  -1  -9  12   10269     311  -2
   1   9  12   10269     311   1
  -2  -9  12    2889     184  -2
   2   9  12    2889     184   1
  -3  -9  12    4385     223  -2
   3   9  12    4385     223   1
  -4  -9  12     370     109  -2
   4   9  12     370     109   1
  -5  -9  12    1331     183  -2
   5   9  12    1331     183   1
   4 -10  12     478     123  -2
  -4  10  12     478     123   1
   3 -10  12     864     154  -2
  -3  10  12     864     154   1
   2 -10  12      77      93  -2
  -2  10  12      77      93   1
   1 -10  12    9317     295  -2
  -1  10  12    9317     295   1
   0 -10  12   10721     632  -2
   0  10  12   10721     632   1
  -1 -10  12    9397     416  -2
   1  10  12    9397     416   1
  -2 -10  12      75      81  -2
   2  10  12      75      81   1
  -3 -10  12    1396     231  -2
   3  10  12    1396     231   1
  -4 -10  12     415     146  -2
   4  10  12     415     146   1
   2 -11  12     447     139  -2
  -2  11  12     447     139   1
   1 -11  12    3481     201  -2
  -1  11  12    3481     201   1
   0 -11  12    1386     262  -2
   0  11  12    1386     262   1
  -1 -11  12    3108     316  -2
   1  11  12    3108     316   1
  -2 -11  12     724     131  -2
   2  11  12     724     131   1
   1   0  13    5444     247  -2
  -1   0  13    5444     247   1
  -1   0  13    3811     347  -2
   1   0  13    3811     347   1
  -3   0  13   16410     398  -2
   3   0  13   16410     398   1
  -5   0  13   16576     436  -2
   5   0  13   16576     436   1
  -7   0  13    6146     237  -2
   7   0  13    6146     237   1
   1  -1  13    9477     409  -2
  -1   1  13    9477     409   1
   0  -1  13    2313      81  -2
   0   1  13    2313      81   1
  -1  -1  13   10965     196  -2
   1   1  13   10965     196   1
  -2  -1  13     810      69  -2
   2   1  13     810      69   1
  -3  -1  13   14072     252  -2
   3   1  13   14072     252   1
  -4  -1  13    2372     141  -2
   4   1  13    2372     141   1
  -5  -1  13    9813     202  -2
   5   1  13    9813     202   1
  -6  -1  13    1205      95  -2
   6   1  13    1205      95   1
  -7  -1  13    3566     151  -2
   7   1  13    3566     151   1
   1  -2  13   10180     355  -2
  -1   2  13   10180     355   1
   0  -2  13      96      40  -2
   0   2  13      96      40   1
  -1  -2  13    7673     159  -2
   1   2  13    7673     159   1
  -2  -2  13    3672     121  -2
   2   2  13    3672     121   1
  -3  -2  13   10584     226  -2
   3   2  13   10584     226   1
  -4  -2  13    9643     189  -2
   4   2  13    9643     189   1
  -5  -2  13    7711     182  -2
   5   2  13    7711     182   1
  -6  -2  13    1584     103  -2
   6   2  13    1584     103   1
  -7  -2  13    2791     139  -2
   7   2  13    2791     139   1
   1  -3  13   11235     255  -2
  -1   3  13   11235     255   1
   0  -3  13    8376     180  -2
   0   3  13    8376     180   1
  -1  -3  13   13257     293  -2
   1   3  13   13257     293   1
  -2  -3  13    4948     136  -2
   2   3  13    4948     136   1
  -3  -3  13    3575     129  -2
   3   3  13    3575     129   1
  -4  -3  13    3658     139  -2
   4   3  13    3658     139   1
  -5  -3  13    6243     223  -2
   5   3  13    6243     223   1
  -6  -3  13    1909     124  -2
   6   3  13    1909     124   1
   1  -4  13    3395     193  -2
  -1   4  13    3395     193   1
   0  -4  13    6141     180  -2
   0   4  13    6141     180   1
  -1  -4  13    2844     136  -2
   1   4  13    2844     136   1
  -2  -4  13    8188     245  -2
   2   4  13    8188     245   1
  -3  -4  13    5916     187  -2
   3   4  13    5916     187   1
  -4  -4  13    2471     127  -2
   4   4  13    2471     127   1
  -5  -4  13    4124     193  -2
   5   4  13    4124     193   1
  -6  -4  13    6280     174  -2
   6   4  13    6280     174   1
   1  -5  13    1442      98  -2
  -1   5  13    1442      98   1
   0  -5  13   13611     311  -2
   0   5  13   13611     311   1
  -1  -5  13    1573     120  -2
   1   5  13    1573     120   1
  -2  -5  13   18001     409  -2
   2   5  13   18001     409   1
  -3  -5  13    3238     180  -2
   3   5  13    3238     180   1
  -4  -5  13     588     103  -2
   4   5  13     588     103   1
  -5  -5  13    1707     115  -2
   5   5  13    1707     115   1
  -6  -5  13    4318     203  -2
   6   5  13    4318     203   1
   2  -6  13   15303     447  -2
  -2   6  13   15303     447   1
   1  -6  13       0      69  -2
  -1   6  13       0      69   1
   0  -6  13    6801     213  -2
   0   6  13    6801     213   1
  -1  -6  13       0      59  -2
   1   6  13       0      59   1
  -2  -6  13   12698     333  -2
   2   6  13   12698     333   1
  -3  -6  13    1620     193  -2
   3   6  13    1620     193   1
  -4  -6  13    2105     175  -2
   4   6  13    2105     175   1
  -5  -6  13    2127     180  -2
   5   6  13    2127     180   1
   2  -7  13    8221     324  -2
  -2   7  13    8221     324   1
   1  -7  13     533     131  -2
  -1   7  13     533     131   1
   0  -7  13   12005     311  -2
   0   7  13   12005     311   1
  -1  -7  13     573      92  -2
   1   7  13     573      92   1
  -2  -7  13    9413     289  -2
   2   7  13    9413     289   1
  -3  -7  13    1896     385  -2
   3   7  13    1896     385   1
  -4  -7  13    4030     212  -2
   4   7  13    4030     212   1
  -5  -7  13     906     142  -2
   5   7  13     906     142   1
   2  -8  13    2930     200  -2
  -2   8  13    2930     200   1
   1  -8  13     269      70  -2
  -1   8  13     269      70   1
   0  -8  13    5126     207  -2
   0   8  13    5126     207   1
  -1  -8  13     370      93  -2
   1   8  13     370      93   1
  -2  -8  13    2144     164  -2
   2   8  13    2144     164   1
  -3  -8  13    2620     189  -2
   3   8  13    2620     189   1
  -4  -8  13   14926     420  -2
   4   8  13   14926     420   1
   3  -9  13    1280     154  -2
  -3   9  13    1280     154   1
   2  -9  13    3038     231  -2
  -2   9  13    3038     231   1
   1  -9  13     172      93  -2
  -1   9  13     172      93   1
   0  -9  13   14072     447  -2
   0   9  13   14072     447   1
  -1  -9  13     489      96  -2
   1   9  13     489      96   1
  -2  -9  13    3537     196  -2
   2   9  13    3537     196   1
  -3  -9  13    1566     158  -2
   3   9  13    1566     158   1
   2 -10  13    1588     200  -2
  -2  10  13    1588     200   1
   1 -10  13    1517     136  -2
  -1  10  13    1517     136   1
   0 -10  13    2476     180  -2
   0  10  13    2476     180   1
  -1 -10  13    1182     255  -2
   1  10  13    1182     255   1
  -2 -10  13    1517     158  -2
   2  10  13    1517     158   1
   0   0  14    4388     159  -2
   0   0  14    4388     159   1
  -2   0  14   16198     381  -2
   2   0  14   16198     381   1
  -4   0  14   12208     354  -2
   4   0  14   12208     354   1
  -6   0  14    4528     350  -2
   6   0  14    4528     350   1
   0  -1  14   79199     878  -2
   0   1  14   79199     878   1
  -1  -1  14    2454     102  -2
   1   1  14    2454     102   1
  -2  -1  14    5200     174  -2
   2   1  14    5200     174   1
  -3  -1  14       4      52  -2
   3   1  14       4      52   1
  -4  -1  14     918     100  -2
   4   1  14     918     100   1
  -5  -1  14     605     120  -2
   5   1  14     605     120   1
  -6  -1  14    1807     119  -2
   6   1  14    1807     119   1
   0  -2  14     858      78  -2
   0   2  14     858      78   1
  -1  -2  14    5681     137  -2
   1   2  14    5681     137   1
  -2  -2  14    9793     196  -2
   2   2  14    9793     196   1
  -3  -2  14    1259     129  -2
   3   2  14    1259     129   1
  -4  -2  14   13949     343  -2
   4   2  14   13949     343   1
  -5  -2  14    2722     138  -2
   5   2  14    2722     138   1
  -6  -2  14    2131     121  -2
   6   2  14    2131     121   1
   0  -3  14      25      53  -2
   0   3  14      25      53   1
  -1  -3  14    9072     207  -2
   1   3  14    9072     207   1
  -2  -3  14   24718     418  -2
   2   3  14   24718     418   1
  -3  -3  14     777      80  -2
   3   3  14     777      80   1
  -4  -3  14     824      86  -2
   4   3  14     824      86   1
  -5  -3  14    2852     149  -2
   5   3  14    2852     149   1
  -6  -3  14    5282     185  -2
   6   3  14    5282     185   1
   0  -4  14      59      50  -2
   0   4  14      59      50   1
  -1  -4  14     581      75  -2
   1   4  14     581      75   1
  -2  -4  14    2990     135  -2
   2   4  14    2990     135   1
  -3  -4  14   22509     410  -2
   3   4  14   22509     410   1
  -4  -4  14    2899     156  -2
   4   4  14    2899     156   1
  -5  -4  14    4940     171  -2
   5   4  14    4940     171   1
   0  -5  14    1402     139  -2
   0   5  14    1402     139   1
  -1  -5  14   10611     278  -2
   1   5  14   10611     278   1
  -2  -5  14    3469     169  -2
   2   5  14    3469     169   1
  -3  -5  14    2389     169  -2
   3   5  14    2389     169   1
  -4  -5  14     226      80  -2
   4   5  14     226      80   1
  -5  -5  14    3196     181  -2
   5   5  14    3196     181   1
   1  -6  14    1295     154  -2
  -1   6  14    1295     154   1
   0  -6  14     365      70  -2
   0   6  14     365      70   1
  -1  -6  14    1239     114  -2
   1   6  14    1239     114   1
  -2  -6  14       0      65  -2
   2   6  14       0      65   1
  -3  -6  14    9432     300  -2
   3   6  14    9432     300   1
  -4  -6  14       0      76  -2
   4   6  14       0      76   1
   1  -7  14    6863     309  -2
  -1   7  14    6863     309   1
   0  -7  14    2449     147  -2
   0   7  14    2449     147   1
  -1  -7  14    6514     234  -2
   1   7  14    6514     234   1
  -2  -7  14    2056     158  -2
   2   7  14    2056     158   1
  -3  -7  14    1043     129  -2
   3   7  14    1043     129   1
  -4  -7  14    1942     231  -2
   4   7  14    1942     231   1
   1  -8  14    9668     288  -2
  -1   8  14    9668     288   1
   0  -8  14     187      93  -2
   0   8  14     187      93   1
  -1  -8  14    9903     300  -2
   1   8  14    9903     300   1
  -2  -8  14    3036     195  -2
   2   8  14    3036     195   1
  -3  -8  14    2292     200  -2
   3   8  14    2292     200   1
   2  -9  14     123      93  -2
  -2   9  14     123      93   1
   1  -9  14    5303     207  -2
  -1   9  14    5303     207   1
   0  -9  14    2751     191  -2
   0   9  14    2751     191   1
  -1  -9  14    4665     218  -2
   1   9  14    4665     218   1
  -2  -9  14       0      76  -2
   2   9  14       0      76   1
  -1   0  15    7613     233  -2
   1   0  15    7613     233   1
  -3   0  15    9130     294  -2
   3   0  15    9130     294   1
  -5   0  15    9608     333  -2
   5   0  15    9608     333   1
   0  -1  15      62      77  -2
   0   1  15      62      77   1
  -1  -1  15    2974     113  -2
   1   1  15    2974     113   1
  -2  -1  15    1520      94  -2
   2   1  15    1520      94   1
  -3  -1  15    4824     150  -2
   3   1  15    4824     150   1
  -4  -1  15    2501     139  -2
   4   1  15    2501     139   1
  -5  -1  15    4092     163  -2
   5   1  15    4092     163   1
   0  -2  15    2113     216  -2
   0   2  15    2113     216   1
  -1  -2  15    6870     159  -2
   1   2  15    6870     159   1
  -2  -2  15     299      76  -2
   2   2  15     299      76   1
  -3  -2  15    1074      89  -2
   3   2  15    1074      89   1
  -4  -2  15    1937     121  -2
   4   2  15    1937     121   1
  -5  -2  15     573      87  -2
   5   2  15     573      87   1
   0  -3  15     894     154  -2
   0   3  15     894     154   1
  -1  -3  15    2409     117  -2
   1   3  15    2409     117   1
  -2  -3  15    1185      98  -2
   2   3  15    1185      98   1
  -3  -3  15    4254     166  -2
   3   3  15    4254     166   1
  -4  -3  15    4183     154  -2
   4   3  15    4183     154   1
  -1  -4  15    3539     151  -2
   1   4  15    3539     151   1
  -2  -4  15    2692     136  -2
   2   4  15    2692     136   1
  -3  -4  15     324      74  -2
   3   4  15     324      74   1
  -4  -4  15     648      97  -2
   4   4  15     648      97   1
   0  -5  15    1851     185  -2
   0   5  15    1851     185   1
  -1  -5  15      18      52  -2
   1   5  15      18      52   1
  -2  -5  15    7713     216  -2
   2   5  15    7713     216   1
  -3  -5  15    1368     250  -2
   3   5  15    1368     250   1
  -4  -5  15     348      97  -2
   4   5  15     348      97   1
   0  -6  15    1388     170  -2
   0   6  15    1388     170   1
  -1  -6  15     530      87  -2
   1   6  15     530      87   1
  -2  -6  15    5462     231  -2
   2   6  15    5462     231   1
  -3  -6  15    2962     184  -2
   3   6  15    2962     184   1
   0  -7  15    1542     185  -2
   0   7  15    1542     185   1
  -1  -7  15     100      76  -2
   1   7  15     100      76   1
  -2  -7  15    2293     164  -2
   2   7  15    2293     164   1
   0  -8  15    4454     201  -2
   0   8  15    4454     201   1
  -2   0  16     699     100  -2
   2   0  16     699     100   1
  -4   0  16     578     119  -2
   4   0  16     578     119   1
  -1  -1  16     554     103  -2
   1   1  16     554     103   1
  -2  -1  16    2767     227  -2
   2   1  16    2767     227   1
  -3  -1  16     254      69  -2
   3   1  16     254      69   1
  -1  -2  16     864     170  -2
   1   2  16     864     170   1
  -2  -2  16    4779     149  -2
   2   2  16    4779     149   1
  -3  -2  16      63      63  -2
   3   2  16      63      63   1
  -1  -3  16     838     116  -2
   1   3  16     838     116   1
  -2  -3  16    1774     131  -2
   2   3  16    1774     131   1
  -3  -3  16    1299     111  -2
   3   3  16    1299     111   1
  -1  -4  16    1732     141  -2
   1   4  16    1732     141   1
  -2  -4  16    5401     182  -2
   2   4  16    5401     182   1
  -3  -4  16    1119     110  -2
   3   4  16    1119     110   1
  -1  -5  16    1150     125  -2
   1   5  16    1150     125   1
  -2  -5  16    1105     102  -2
   2   5  16    1105     102   1
;
_shelx_hkl_checksum     489
_shelx_res_file
;
TITL SIR2014 RUN IN SPACE GROUP P 21/N
CELL  0.71073   8.8665  13.3043  13.9154   90.000   89.998   90.000
ZERR     4.00   0.0003   0.0006   0.0005    0.000    0.002    0.000
LATT   1
SYMM  1/2 - X, 1/2 + Y, 1/2 - Z
SFAC  C    H    N    CL   CO
UNIT  48 64 32 8 4
MERG   2
HTAB C1 Cl1
HTAB N2 Cl2
EQIV $1 x-1, y, z
HTAB C3 Cl2_$1
HTAB C4 Cl1
EQIV $2 -x+2, -y, -z+1
HTAB C4 Cl1_$2
EQIV $3 x-1/2, -y+1/2, z+1/2
HTAB N4 Cl2_$3
HTAB C5 Cl1_$3
HTAB C7 Cl1
EQIV $4 -x+5/2, y-1/2, -z+1/2
HTAB C7 Cl2_$4
EQIV $5 x-1/2, -y+1/2, z-1/2
HTAB N6 Cl2_$5
HTAB C8 Cl1_$5
HTAB C10 Cl2_$1
HTAB N8 Cl1_$1
FMAP   2
PLAN   30
ACTA
BOND   $H
CONF
L.S.   9
WGHT    0.040000    0.432100
BASF   0.43091
FVAR       3.16226
CO1   5    0.813475    0.213241    0.377517    11.00000    0.02202    0.02129 =
         0.01558    0.00021    0.00026   -0.00434
CL1   4    1.056214    0.101605    0.379413    11.00000    0.03173    0.03680 =
         0.03854    0.00320   -0.00055    0.00666
CL2   4    1.445529    0.407956    0.375073    11.00000    0.03368    0.05193 =
         0.03291    0.00259   -0.00027   -0.00940
N1    3    0.914621    0.348495    0.374623    11.00000    0.03181    0.02911 =
         0.02909    0.00169   -0.00091   -0.00251
C1    1    1.061885    0.362428    0.371728    11.00000    0.03231    0.03014 =
         0.03583    0.00290    0.00313    0.00026
AFIX  43
H1    2    1.132788    0.310944    0.370117    11.00000   -1.20000
AFIX   0
N2    3    1.095450    0.459708    0.371420    11.00000    0.03097    0.03955 =
         0.04974   -0.00317    0.00057   -0.01060
AFIX  43
H2N   2    1.184782    0.484856    0.370178    11.00000   -1.20000
AFIX   0
C2    1    0.964541    0.512684    0.373403    11.00000    0.04057    0.02855 =
         0.06127   -0.00369   -0.00112   -0.00191
AFIX  43
H2    2    0.953888    0.582223    0.373749    11.00000   -1.20000
AFIX   0
C3    1    0.852524    0.443230    0.374774    11.00000    0.03091    0.03224 =
         0.05238    0.00099    0.00150    0.00027
AFIX  43
H3    2    0.749838    0.457450    0.375674    11.00000   -1.20000
AFIX   0
N3    3    0.804529    0.221148    0.520887    11.00000    0.03399    0.03505 =
         0.02677    0.00237   -0.00085   -0.00548
C4    1    0.859141    0.155463    0.582494    11.00000    0.03355    0.04092 =
         0.02875    0.00227   -0.00174   -0.00063
AFIX  43
H4    2    0.913970    0.098486    0.565802    11.00000   -1.20000
AFIX   0
N4    3    0.824646    0.182239    0.672417    11.00000    0.03655    0.06190 =
         0.02599    0.00702   -0.00225    0.00022
AFIX  43
H4N   2    0.848759    0.149867    0.723657    11.00000   -1.20000
AFIX   0
C5    1    0.745314    0.268977    0.668993    11.00000    0.04686    0.05566 =
         0.03027   -0.00744    0.00284    0.00250
AFIX  43
H5    2    0.707363    0.304937    0.720953    11.00000   -1.20000
AFIX   0
C6    1    0.732296    0.292780    0.575746    11.00000    0.03824    0.04019 =
         0.03705   -0.00269    0.00187    0.00796
AFIX  43
H6    2    0.682309    0.348891    0.551784    11.00000   -1.20000
AFIX   0
N5    3    0.803813    0.212336    0.233839    11.00000    0.02835    0.02967 =
         0.02881    0.00078    0.00089   -0.00309
C7    1    0.870909    0.151454    0.173018    11.00000    0.03687    0.03561 =
         0.03448   -0.00380   -0.00300   -0.00109
AFIX  43
H7    2    0.935845    0.099615    0.190285    11.00000   -1.20000
AFIX   0
N6    3    0.832598    0.174598    0.082854    11.00000    0.04091    0.05045 =
         0.02590   -0.00861    0.00278   -0.00452
AFIX  43
H6N   2    0.864069    0.145014    0.031693    11.00000   -1.20000
AFIX   0
C8    1    0.734389    0.253746    0.086469    11.00000    0.05164    0.04341 =
         0.03018    0.00622   -0.00724   -0.00019
AFIX  43
H8    2    0.688482    0.285540    0.034633    11.00000   -1.20000
AFIX   0
C9    1    0.717655    0.276194    0.179282    11.00000    0.04050    0.03463 =
         0.03390    0.00255   -0.00256    0.00116
AFIX  43
H9    2    0.656878    0.327315    0.203326    11.00000   -1.20000
AFIX   0
N7    3    0.643257    0.114275    0.380033    11.00000    0.03111    0.03180 =
         0.02939   -0.00042    0.00224   -0.00148
C10   1    0.497526    0.135302    0.374525    11.00000    0.03806    0.03703 =
         0.04218    0.00205   -0.00080    0.00185
AFIX  43
H10   2    0.457675    0.199891    0.371628    11.00000   -1.20000
AFIX   0
N8    3    0.415042    0.050471    0.373695    11.00000    0.02766    0.05318 =
         0.04773   -0.00233    0.00063   -0.00801
AFIX  43
H8N   2    0.318366    0.046713    0.370213    11.00000   -1.20000
AFIX   0
C11   1    0.512209   -0.028107    0.379357    11.00000    0.04693    0.03206 =
         0.05417   -0.00063    0.00412   -0.01250
AFIX  43
H11   2    0.487350   -0.096007    0.380546    11.00000   -1.20000
AFIX   0
C12   1    0.651686    0.011660    0.382910    11.00000    0.03592    0.03162 =
         0.05126   -0.00038   -0.00058    0.00286
AFIX  43
H12   2    0.740623   -0.025179    0.386752    11.00000   -1.20000
AFIX   0
HKLF 5
REM  SIR2014 RUN IN SPACE GROUP P 21/N
REM R1 =  0.0272 for    2705 Fo > 4sig(Fo)  and  0.0305 for all    2915 data
REM    209 parameters refined using      0 restraints
END
WGHT      0.0400      0.4321
REM Highest difference peak  0.399,  deepest hole -0.292,  1-sigma level  0.059
Q1    1   0.7812  0.2546  0.3658  11.00000  0.05    0.40
Q2    1   0.8413  0.2522  0.3802  11.00000  0.05    0.37
Q3    1   0.8228  0.1772  0.3798  11.00000  0.05    0.37
Q4    1   0.3185  0.2817  0.3721  11.00000  0.05    0.34
Q5    1   1.4648  0.4955  0.3626  11.00000  0.05    0.23
Q6    1   1.0894  0.0263  0.3911  11.00000  0.05    0.22
Q7    1   1.0780  0.1838  0.3750  11.00000  0.05    0.22
Q8    1   0.9819  0.1851  0.3569  11.00000  0.05    0.22
Q9    1   0.9017  0.0003  0.3526  11.00000  0.05    0.21
Q10   1   1.4941  0.4816  0.3991  11.00000  0.05    0.20
Q11   1   1.1817  0.0783  0.3617  11.00000  0.05    0.18
Q12   1   1.0173  0.0200  0.3686  11.00000  0.05    0.18
Q13   1   1.5100  0.3343  0.4069  11.00000  0.05    0.18
Q14   1   1.3268  0.4965  0.3767  11.00000  0.05    0.17
Q15   1   1.3526  0.4652  0.3529  11.00000  0.05    0.17
Q16   1   0.8074  0.1081  0.3893  11.00000  0.05    0.17
Q17   1   1.2998  0.5002  0.3356  11.00000  0.05    0.17
Q18   1   1.0767  0.2355  0.3841  11.00000  0.05    0.17
Q19   1   0.9319  0.0234  0.5656  11.00000  0.05    0.16
Q20   1   1.4679  0.3372  0.3500  11.00000  0.05    0.16
Q21   1   0.9696  0.0416  0.0838  11.00000  0.05    0.15
Q22   1   0.7037  0.0671  0.3679  11.00000  0.05    0.15
Q23   1   0.9839  0.0420  0.3941  11.00000  0.05    0.15
Q24   1   1.6063  0.3187  0.3783  11.00000  0.05    0.15
Q25   1   1.3831  0.3783  0.4432  11.00000  0.05    0.15
Q26   1   0.6094  0.4968  0.4255  11.00000  0.05    0.15
Q27   1   0.8818  0.0383  0.5763  11.00000  0.05    0.15
Q28   1   1.0279 -0.0134  0.3651  11.00000  0.05    0.15
Q29   1   0.7067  0.1147  0.6593  11.00000  0.05    0.15
Q30   1   1.1567  0.5624  0.4577  11.00000  0.05    0.14
;
_shelx_res_checksum     72934
_shelxl_version_number         .2013
