# Supplementary material for: Etude structurale et vibrationnelle d’un nouveau composé complexe de cobalt: [Co(imidazole)4Cl]Cl
Source: Acta Crystallogr E Crystallogr Commun. 2015 Sep 17;71(Pt 10):1185–9. doi: 10.1107/S2056989015015807 (PMC4647365; doi:10.1107/S2056989015015807)
Supplement: Supplementary file 2 [file e-71-01185-Isup2.hkl]

data_I                                                                          
_shelx_title ' SIR2014 RUN IN SPACE GROUP P 21/N'                               
_shelx_refln_list_code          4                                               
_shelx_F_calc_maximum      408.47                                               
_exptl_crystal_F_000       820.00                                               
_reflns_d_resolution_high  0.8093                                               
                                                                                
loop_                                                                           
 _space_group_symop_operation_xyz                                               
 'x, y, z'                                                                      
 '-x+1/2, y+1/2, -z+1/2'                                                        
 '-x, -y, -z'                                                                   
 'x-1/2, -y-1/2, z-1/2'                                                         
                                                                                
_cell_length_a     8.8665                                                       
_cell_length_b    13.3043                                                       
_cell_length_c    13.9154                                                       
_cell_angle_alpha  90.000                                                       
_cell_angle_beta   89.998                                                       
_cell_angle_gamma  90.000                                                       
                                                                                
_shelx_F_squared_multiplier     1.000                                           
                                                                                
loop_                                                                           
 _refln_index_h                                                                 
 _refln_index_k                                                                 
 _refln_index_l                                                                 
 _refln_F_squared_calc                                                          
 _refln_F_squared_meas                                                          
 _refln_F_squared_sigma                                                         
 _refln_observed_status                                                         
   2   0   0       1911.16       2030.17        46.30 o                         
   4   0   0         42.63         45.50         5.40 o                         
   6   0   0        647.80        659.39        18.90 o                         
   8   0   0       5099.91       4897.14        84.40 o                         
  10   0   0         62.99         67.80        20.00 o                         
   1   1   0        522.71        289.80         6.20 o                         
   2   1   0      18387.83      19125.65       195.60 o                         
   3   1   0        210.59        238.20         6.80 o                         
   4   1   0      10186.60      10695.76       130.00 o                         
   5   1   0        547.06        603.49        13.60 o                         
   6   1   0        879.06        927.29        14.80 o                         
   7   1   0       1187.25       1133.59        17.80 o                         
   8   1   0        138.06        145.70         9.60 o                         
   9   1   0        815.18        826.69        17.10 o                         
  10   1   0        782.32        716.59        63.20 o                         
   0   2   0      12166.75      10389.76       153.80 o                         
   1   2   0      10132.16       9701.77       117.10 o                         
   2   2   0      49655.15      51127.83       606.79 o                         
   3   2   0        140.97        118.80         5.30 o                         
   4   2   0        917.41        918.89        14.60 o                         
   5   2   0       2878.78       2949.56        37.00 o                         
   6   2   0       1825.34       1853.88        27.10 o                         
   7   2   0       1294.31       1341.38        20.00 o                         
   8   2   0        823.51        821.19        15.60 o                         
   9   2   0         29.91         21.50         6.40 o                         
  10   2   0        682.56        778.89        43.20 o                         
   1   3   0      16462.14      15163.50       188.50 o                         
   2   3   0       2845.43       3093.86        41.30 o                         
   3   3   0      16297.29      16274.59       197.30 o                         
   4   3   0       4337.42       4567.84        61.50 o                         
   5   3   0       3804.19       3764.65        53.80 o                         
   6   3   0        886.31        933.29        20.80 o                         
   7   3   0         77.21         77.80         9.60 o                         
   8   3   0         52.16         65.70         6.90 o                         
   9   3   0        336.69        323.60        13.30 o                         
  10   3   0        469.79        465.79        35.50 o                         
   0   4   0        144.97        225.20         8.70 o                         
   1   4   0      10587.74      10542.86       158.70 o                         
   2   4   0      22014.91      21051.72       252.90 o                         
   3   4   0        350.26        387.79        10.10 o                         
   4   4   0       1696.10       1637.58        27.30 o                         
   5   4   0       3664.46       3699.35        53.50 o                         
   6   4   0        831.38        819.69        19.90 o                         
   7   4   0       2810.06       2801.86        46.00 o                         
   8   4   0          3.93          0.00         5.90 o                         
   9   4   0        514.03        521.29        16.70 o                         
  10   4   0        954.07        982.49        49.40 o                         
   1   5   0       1397.76       1121.59        37.00 o                         
   2   5   0          4.50         17.00         8.70 o                         
   3   5   0      23533.54      23322.60       281.90 o                         
   4   5   0         82.17         87.00         7.50 o                         
   5   5   0       6675.51       6757.11        90.10 o                         
   6   5   0        773.06        806.39        19.90 o                         
   7   5   0         75.18         74.30        11.20 o                         
   8   5   0          3.83          2.30         5.90 o                         
   9   5   0        229.72        237.30        16.70 o                         
  10   5   0        200.53        229.80        30.80 o                         
   0   6   0       1104.72       1008.39        24.00 o                         
   1   6   0       2852.46       2908.96        70.90 o                         
   2   6   0         30.39         20.00         3.80 o                         
   3   6   0        195.89        232.20         8.90 o                         
   4   6   0       1257.17       1258.08        24.30 o                         
   5   6   0        544.32        577.39        15.70 o                         
   6   6   0        983.83        946.79        22.20 o                         
   7   6   0       2414.18       2434.97        45.50 o                         
   8   6   0        742.13        774.79        27.90 o                         
   9   6   0       1934.50       1932.37        49.50 o                         
  10   6   0         79.03        134.20        24.70 o                         
   1   7   0       6556.10       6152.22        83.30 o                         
   2   7   0       1914.73       1934.67        32.40 o                         
   3   7   0       1668.66       1664.38        29.10 o                         
   4   7   0        155.05        156.00        13.50 o                         
   5   7   0       5232.70       5396.43        76.30 o                         
   6   7   0          1.00          1.00         5.30 o                         
   7   7   0       1732.70       1702.28        34.40 o                         
   8   7   0         65.62         78.60        10.10 o                         
   9   7   0        335.15        359.00        24.00 o                         
   0   8   0         11.15          8.40         4.80 o                         
   1   8   0       1543.04       1516.88        38.20 o                         
   2   8   0        920.51        862.39        19.90 o                         
   3   8   0        320.25        292.60        11.30 o                         
   4   8   0        411.83        438.79        14.50 o                         
   5   8   0        286.38        282.70        12.70 o                         
   6   8   0        179.55        189.60        12.40 o                         
   7   8   0       1444.14       1393.08        31.50 o                         
   8   8   0        133.72        124.90        12.10 o                         
   9   8   0       1046.88       1083.99        36.50 o                         
   1   9   0       2403.50       2173.87        37.70 o                         
   2   9   0       1134.71       1112.49        24.60 o                         
   3   9   0        703.53        701.09        19.00 o                         
   4   9   0        527.25        559.29        31.80 o                         
   5   9   0        983.70       1019.29        40.00 o                         
   6   9   0        478.65        507.89        19.70 o                         
   7   9   0       2401.85       2516.17        50.70 o                         
   8   9   0         17.29         19.90         8.30 o                         
   9   9   0        121.18        114.10        23.10 o                         
   0  10   0       2733.59       2852.76        58.40 o                         
   1  10   0        879.33        874.29        26.70 o                         
   2  10   0         31.60         24.40         5.90 o                         
   3  10   0         48.38         51.00        14.90 o                         
   4  10   0        303.07        305.00        14.50 o                         
   5  10   0        459.31        475.69        17.50 o                         
   6  10   0        356.09        330.30        23.30 o                         
   7  10   0        459.29        431.19        19.00 o                         
   8  10   0       1527.51       1614.08        37.40 o                         
   1  11   0       1231.86       1251.88        57.10 o                         
   2  11   0         81.42         75.60        12.00 o                         
   3  11   0       1859.90       1747.18        35.60 o                         
   4  11   0       1910.40       1896.58        38.30 o                         
   5  11   0       1086.49       1088.99        48.00 o                         
   6  11   0        543.10        552.69        20.70 o                         
   7  11   0         13.27         16.10         8.30 o                         
   8  11   0          0.72          4.10        10.30 o                         
   0  12   0       1288.84       1289.48        36.50 o                         
   1  12   0         10.71          7.50         7.00 o                         
   2  12   0       1143.99       1107.89        27.30 o                         
   3  12   0          1.03          0.00         6.20 o                         
   4  12   0          0.06          0.00         7.20 o                         
   5  12   0         22.91         27.00        12.20 o                         
   6  12   0        400.53        353.90        25.60 o                         
   7  12   0         73.25         68.60        11.50 o                         
   1  13   0         32.66         24.70         7.40 o                         
   2  13   0       1109.54       1097.29        28.20 o                         
   3  13   0        208.24        218.80        30.50 o                         
   4  13   0        891.81        790.99        38.50 o                         
   5  13   0         29.49         25.90         8.70 o                         
   6  13   0        290.64        288.90        19.90 o                         
   0  14   0        755.41        794.29        41.60 o                         
   1  14   0          8.83         24.80         7.70 o                         
   2  14   0       1058.03       1072.89        28.80 o                         
   3  14   0         41.82         30.30         8.90 o                         
   4  14   0          0.49          0.00         7.00 o                         
   5  14   0          0.92          0.00         7.50 o                         
   1  15   0        279.02        371.50        23.90 o                         
   2  15   0        685.94        725.79        28.50 o                         
   3  15   0        161.57        186.30        15.70 o                         
   4  15   0        314.13        288.00        21.90 o                         
   1  16   0        289.20        279.20        36.20 o                         
   2  16   0         34.49         11.60        10.40 o                         
  -9   0   1        371.26        362.40        27.80 o                         
  -7   0   1       1320.77       1265.68        29.20 o                         
  -5   0   1       7205.95       7113.41       108.70 o                         
  -3   0   1      13914.53      14329.41       206.20 o                         
   1   0   1       6549.98       6690.81       138.80 o                         
   3   0   1      10563.90      10517.16       154.20 o                         
   5   0   1       8681.88       8458.19       154.00 o                         
   7   0   1       1694.37       1700.58        37.50 o                         
   9   0   1        282.37        266.20        16.90 o                         
 -10   1   1         20.37         24.80        13.90 o                         
  -9   1   1        429.22        397.89        29.30 o                         
  -8   1   1        555.63        525.39        12.10 o                         
  -7   1   1        849.77        869.89        14.60 o                         
  -6   1   1        715.32        675.99        11.70 o                         
  -5   1   1       4029.96       4087.75        47.80 o                         
  -4   1   1       1435.81       1375.88        18.80 o                         
  -3   1   1       6584.69       6624.11        70.60 o                         
  -2   1   1       1567.53       1568.28        21.70 o                         
  -1   1   1       6612.02       6747.41       143.30 o                         
   0   1   1        432.99        428.09        22.40 o                         
   1   1   1       8289.39       8726.19        90.10 o                         
   2   1   1       1356.07       1321.08        22.10 o                         
   3   1   1       8654.95       8840.28       107.70 o                         
   4   1   1       1501.34       1455.28        23.40 o                         
   5   1   1       3233.34       3161.86        45.40 o                         
   6   1   1        941.30        893.49        16.30 o                         
   7   1   1        646.32        672.59        15.60 o                         
   8   1   1        539.95        512.19        12.50 o                         
   9   1   1        543.09        549.69        14.30 o                         
  10   1   1         26.46         27.90         8.60 o                         
 -10   2   1         35.78         29.30        15.40 o                         
  -9   2   1       1337.82       1221.68        50.90 o                         
  -8   2   1        166.02        154.60        14.90 o                         
  -7   2   1        735.00        761.29        15.70 o                         
  -6   2   1        457.81        459.79        13.30 o                         
  -5   2   1       2259.57       2310.57        35.30 o                         
  -4   2   1       3652.36       3605.85        49.30 o                         
  -3   2   1       4197.88       4411.84        57.10 o                         
  -2   2   1       1339.58       1328.08        24.60 o                         
  -1   2   1       7595.45       7575.70        91.90 o                         
   0   2   1       1305.73       1306.08        18.40 o                         
   1   2   1       5926.68       5880.92        72.30 o                         
   2   2   1       1767.00       1760.28        25.30 o                         
   3   2   1       4428.56       4606.84        51.50 o                         
   4   2   1       3507.06       3433.46        41.30 o                         
   5   2   1       2186.64       2218.07        30.00 o                         
   6   2   1        395.78        424.79        11.30 o                         
   7   2   1        944.95        977.79        16.70 o                         
   8   2   1        197.08        193.60         9.80 o                         
   9   2   1       1168.81       1135.09        20.40 o                         
  10   2   1         31.21         29.00         9.00 o                         
 -10   3   1         59.46         40.10        17.00 o                         
  -9   3   1        562.11        624.59        37.00 o                         
  -8   3   1        346.40        346.80        11.80 o                         
  -7   3   1       1829.55       1888.48        33.80 o                         
  -6   3   1       1165.34       1197.98        23.40 o                         
  -5   3   1       2943.62       2812.26        42.20 o                         
  -4   3   1       2584.25       2539.37        37.10 o                         
  -3   3   1       3815.18       3773.85        50.50 o                         
  -2   3   1        706.33        759.79        15.10 o                         
  -1   3   1       5654.76       5582.63       103.80 o                         
   0   3   1       1390.58       1407.38        61.70 o                         
   1   3   1       6354.91       6231.82       119.20 o                         
   2   3   1        930.43       1014.39        16.90 o                         
   3   3   1       2889.67       2819.76        39.50 o                         
   4   3   1       2578.97       2650.77        39.50 o                         
   5   3   1       3844.84       3716.35        62.50 o                         
   6   3   1        911.38        884.19        20.40 o                         
   7   3   1       1685.21       1668.48        32.40 o                         
   8   3   1        440.58        454.19        13.80 o                         
   9   3   1        659.85        645.59        17.80 o                         
  10   3   1         65.37         80.70        11.00 o                         
 -10   4   1        223.85        219.00        27.80 o                         
  -9   4   1        101.12         89.40        18.50 o                         
  -8   4   1        471.03        462.79        18.90 o                         
  -7   4   1       2064.11       2001.67        35.90 o                         
  -6   4   1       1807.49       1737.08        30.90 o                         
  -5   4   1       2906.90       2791.56        42.50 o                         
  -4   4   1       1401.91       1558.38        26.10 o                         
  -3   4   1       1843.49       1934.87        29.10 o                         
  -2   4   1       4902.81       5019.43        64.90 o                         
  -1   4   1       3341.90       3392.76        58.30 o                         
   0   4   1       4228.67       3889.55        44.90 o                         
   1   4   1       2920.49       2973.86        40.40 o                         
   2   4   1       3750.82       3835.85        52.50 o                         
   3   4   1       2014.82       2164.37        32.40 o                         
   4   4   1       1230.59       1345.88        24.00 o                         
   5   4   1       2258.72       2225.87        36.20 o                         
   6   4   1       2314.78       2194.87        37.40 o                         
   7   4   1       2065.66       1974.67        36.20 o                         
   8   4   1        357.45        329.30        19.80 o                         
   9   4   1        111.46        113.00         9.80 o                         
  10   4   1        170.63        188.80        19.10 o                         
 -10   5   1        373.65        411.79        37.00 o                         
  -9   5   1         29.51         23.10        15.40 o                         
  -8   5   1        690.58        661.19        19.90 o                         
  -7   5   1        502.61        490.19        28.00 o                         
  -6   5   1       3411.15       3321.66        50.80 o                         
  -5   5   1       1584.72       1607.68        28.50 o                         
  -4   5   1        166.15        226.90         9.20 o                         
  -3   5   1       1316.42       1348.08        23.10 o                         
  -2   5   1       6679.18       6506.52        83.70 o                         
  -1   5   1        128.67        133.00         5.30 o                         
   0   5   1       1935.44       1904.98        25.50 o                         
   1   5   1        108.29        116.20         7.40 o                         
   2   5   1       8402.03       8001.60       101.60 o                         
   3   5   1       1702.88       1712.08        27.90 o                         
   4   5   1        144.52        194.70         8.60 o                         
   5   5   1       1236.02       1222.38        24.30 o                         
   6   5   1       2626.48       2546.87        47.40 o                         
   7   5   1        657.96        646.99        19.20 o                         
   8   5   1        745.01        711.69        26.70 o                         
   9   5   1         23.48         22.90        12.40 o                         
  10   5   1        490.66        442.39        24.50 o                         
 -10   6   1        338.78        245.20        29.30 o                         
  -9   6   1         37.95         35.50        17.00 o                         
  -8   6   1        858.22        854.09        31.20 o                         
  -7   6   1         38.04         48.30         7.40 o                         
  -6   6   1       1394.05       1385.98        27.60 o                         
  -5   6   1       1376.73       1395.48        26.70 o                         
  -4   6   1        393.69        452.19        13.00 o                         
  -3   6   1       3309.68       3150.46        46.00 o                         
  -2   6   1       8483.30       8552.29       109.30 o                         
  -1   6   1         24.94         21.50         3.40 o                         
   0   6   1       1464.61       1461.78        21.60 o                         
   1   6   1         18.89         22.20         4.80 o                         
   2   6   1       6649.95       6790.21        88.70 o                         
   3   6   1       2698.79       2649.37        40.40 o                         
   4   6   1        322.68        360.40        11.90 o                         
   5   6   1       1788.31       1760.68        31.70 o                         
   6   6   1       1665.31       1689.18        32.40 o                         
   7   6   1         47.82         58.80         8.30 o                         
   8   6   1        904.34        939.79        24.90 o                         
   9   6   1         47.80         52.50        11.30 o                         
  10   6   1        258.45        243.70        30.80 o                         
  -9   7   1         41.83         47.80        18.50 o                         
  -8   7   1       1181.86       1133.89        27.80 o                         
  -7   7   1        226.99        229.10        16.50 o                         
  -6   7   1        563.36        592.19        17.80 o                         
  -5   7   1        689.20        663.39        17.80 o                         
  -4   7   1       3141.93       2996.56        46.30 o                         
  -3   7   1        306.78        259.10        10.10 o                         
  -2   7   1       1851.48       1935.47        32.70 o                         
  -1   7   1        150.95        142.10         7.30 o                         
   0   7   1       2444.30       2502.37        34.20 o                         
   1   7   1        198.87        191.30        10.90 o                         
   2   7   1       2434.06       2476.87        38.90 o                         
   3   7   1        238.56        229.90        10.90 o                         
   4   7   1       3083.92       2931.46        45.80 o                         
   5   7   1        733.63        641.99        21.90 o                         
   6   7   1        426.66        420.09        15.40 o                         
   7   7   1        293.00        286.20        20.20 o                         
   8   7   1       1056.06       1016.29        27.00 o                         
   9   7   1         52.44         49.00         9.50 o                         
  -9   8   1         13.77         10.80        13.90 o                         
  -8   8   1        496.20        507.69        30.90 o                         
  -7   8   1        696.82        692.09        21.20 o                         
  -6   8   1        178.31        190.80        12.50 o                         
  -5   8   1        123.86        122.30        11.40 o                         
  -4   8   1       5728.31       5686.53        79.70 o                         
  -3   8   1        498.24        502.19        15.10 o                         
  -2   8   1        964.01        955.69        27.10 o                         
  -1   8   1          7.20          2.80         3.20 o                         
   0   8   1       4072.15       4267.04        53.30 o                         
   1   8   1          6.03         10.80         6.20 o                         
   2   8   1        873.38        897.29        25.30 o                         
   3   8   1        442.30        440.49        17.30 o                         
   4   8   1       5771.32       5766.42        81.20 o                         
   5   8   1        115.49        107.70        11.90 o                         
   6   8   1        167.45        189.70        13.80 o                         
   7   8   1        550.80        528.99        18.70 o                         
   8   8   1        602.85        600.79        21.00 o                         
   9   8   1         15.04          8.30         8.40 o                         
  -9   9   1         40.15         49.30        18.50 o                         
  -8   9   1        556.47        597.49        27.20 o                         
  -7   9   1         16.98         21.80         7.70 o                         
  -6   9   1        577.84        540.19        18.40 o                         
  -5   9   1        804.66        799.99        21.70 o                         
  -4   9   1       3307.62       3291.86        52.60 o                         
  -3   9   1        823.73        838.29        21.10 o                         
  -2   9   1        730.25        712.29        29.90 o                         
  -1   9   1        303.18        311.90        12.80 o                         
   0   9   1       4363.88       4414.44        56.20 o                         
   1   9   1        274.64        252.80        18.50 o                         
   2   9   1        793.62        763.19        19.50 o                         
   3   9   1       1084.42       1070.79        24.00 o                         
   4   9   1       2902.27       2921.26        48.40 o                         
   5   9   1        660.72        648.99        19.60 o                         
   6   9   1        452.85        442.29        17.20 o                         
   7   9   1         20.01         26.80         8.30 o                         
   8   9   1        473.01        471.99        28.00 o                         
   9   9   1         48.34         26.30         9.50 o                         
  -8  10   1        235.89        216.30        19.60 o                         
  -7  10   1         60.91         57.30         9.60 o                         
  -6  10   1        704.65        707.09        21.70 o                         
  -5  10   1        959.92       1013.29        25.50 o                         
  -4  10   1        191.83        235.10        13.90 o                         
  -3  10   1        579.45        531.69        39.40 o                         
  -2  10   1       1130.58       1085.69        58.50 o                         
  -1  10   1        296.43        288.40        12.10 o                         
   0  10   1       1824.67       1819.28        29.90 o                         
   1  10   1        239.72        251.50        14.20 o                         
   2  10   1        868.90        796.79        38.00 o                         
   3  10   1        502.17        468.99        22.90 o                         
   4  10   1        215.07        221.30        24.20 o                         
   5  10   1       1248.41       1306.78        39.70 o                         
   6  10   1        890.66        937.19        31.40 o                         
   7  10   1         80.27         77.10        10.30 o                         
   8  10   1        242.02        233.30        16.60 o                         
  -8  11   1        115.70        101.80        23.10 o                         
  -7  11   1        335.26        351.60        19.50 o                         
  -6  11   1        978.38        960.19        31.10 o                         
  -5  11   1        943.22        957.89        26.40 o                         
  -4  11   1        141.75        134.40        11.90 o                         
  -3  11   1        770.50        699.79        32.20 o                         
  -2  11   1       1280.16       1260.28        50.50 o                         
  -1  11   1        846.90        843.69        27.20 o                         
   0  11   1        452.32        467.39        16.30 o                         
   1  11   1       1022.81       1042.79        39.30 o                         
   2  11   1       1522.50       1414.88        63.20 o                         
   3  11   1        977.36        878.99        24.30 o                         
   4  11   1        116.69         97.60        10.10 o                         
   5  11   1        714.23        732.89        22.50 o                         
   6  11   1        788.89        837.69        25.50 o                         
   7  11   1        266.25        276.80        26.30 o                         
   8  11   1        114.07         97.20        13.00 o                         
  -7  12   1        551.64        572.79        28.90 o                         
  -6  12   1        291.55        305.50        21.90 o                         
  -5  12   1        179.90        175.20        23.10 o                         
  -4  12   1         60.10         54.90        10.30 o                         
  -3  12   1        880.71        831.69        23.70 o                         
  -2  12   1        558.14        512.49        26.60 o                         
  -1  12   1        844.61        819.49        27.80 o                         
   0  12   1          6.61          0.00         5.90 o                         
   1  12   1        685.67        717.09        21.10 o                         
   2  12   1        449.48        417.19        16.90 o                         
   3  12   1        747.57        706.69        22.50 o                         
   4  12   1         62.21         56.70         9.80 o                         
   5  12   1        227.17        227.60        15.70 o                         
   6  12   1        365.08        339.70        19.30 o                         
   7  12   1        658.65        705.09        29.10 o                         
  -6  13   1         61.41         45.00        10.60 o                         
  -5  13   1        308.28        287.80        22.80 o                         
  -4  13   1         72.92         54.50        10.10 o                         
  -3  13   1        899.90        892.39        26.10 o                         
  -2  13   1        251.13        259.50        15.40 o                         
  -1  13   1       1182.86       1288.98        37.10 o                         
   0  13   1         32.95         42.80         8.00 o                         
   1  13   1       1403.82       1481.68        64.60 o                         
   2  13   1        266.76        288.10        16.30 o                         
   3  13   1        924.25        827.19        28.80 o                         
   4  13   1         86.60         77.60        11.00 o                         
   5  13   1        371.01        419.69        20.70 o                         
   6  13   1         46.85         51.00        12.70 o                         
  -5  14   1        351.55        311.80        22.60 o                         
  -4  14   1        107.98        120.50        13.00 o                         
  -3  14   1        469.04        431.79        18.70 o                         
  -2  14   1         88.34         87.70        10.70 o                         
  -1  14   1        864.58        943.39        26.90 o                         
   0  14   1         21.51         19.30         9.80 o                         
   1  14   1        747.68        754.99        23.70 o                         
   2  14   1         94.23        106.30        17.10 o                         
   3  14   1        491.40        484.59        20.20 o                         
   4  14   1        117.58        146.40        14.20 o                         
   5  14   1        365.65        322.90        20.70 o                         
  -4  15   1         52.65         55.90        10.70 o                         
  -3  15   1        367.25        380.50        20.40 o                         
  -2  15   1        113.90        133.70        13.60 o                         
  -1  15   1        454.81        496.59        24.50 o                         
   0  15   1          9.80         20.00        13.90 o                         
   1  15   1        517.85        506.59        21.00 o                         
   2  15   1        140.01        132.80        13.00 o                         
   3  15   1        460.60        424.79        19.90 o                         
   4  15   1         67.77         70.20        11.40 o                         
  -2  16   1        238.99        264.40        17.80 o                         
  -1  16   1        219.79        304.10        23.40 o                         
   0  16   1         61.75         55.50        18.50 o                         
   1  16   1        170.74        180.10        16.80 o                         
   2  16   1        181.18        215.20        16.90 o                         
 -10   0   2        209.57        197.40        26.20 o                         
  -8   0   2        319.97        309.90        16.90 o                         
  -6   0   2       3884.27       4090.55        67.00 o                         
  -4   0   2       1653.74       1784.58        31.00 o                         
   0   0   2          6.84          0.00         3.10 o                         
   2   0   2          9.73         51.80         4.80 o                         
   4   0   2       1627.96       1759.78        40.10 o                         
   6   0   2       3813.29       4007.75        69.80 o                         
   8   0   2        320.27        333.50        37.00 o                         
  10   0   2        186.70        175.10        13.40 o                         
 -10   1   2         59.88         36.10        11.40 o                         
  -9   1   2         13.14         37.50        11.60 o                         
  -8   1   2       3596.06       3595.25        82.70 o                         
  -7   1   2         36.65         39.30         5.30 o                         
  -6   1   2        252.26        285.10         7.10 o                         
  -5   1   2         38.71         47.60         3.30 o                         
  -4   1   2        382.20        423.09         8.10 o                         
  -3   1   2        623.34        664.29        11.90 o                         
  -2   1   2       8563.51       7506.90       125.80 o                         
  -1   1   2         89.67        108.00         6.20 o                         
   0   1   2      10543.47      12354.54       144.20 o                         
   1   1   2         85.31        108.30         3.60 o                         
   2   1   2       8586.09       7704.90       140.30 o                         
   3   1   2        656.60        702.69        13.90 o                         
   4   1   2        413.88        443.99        11.30 o                         
   5   1   2         34.31         27.80         4.70 o                         
   6   1   2        248.08        288.90        17.10 o                         
   7   1   2         40.58         44.70         5.50 o                         
   8   1   2       3563.64       3537.25        44.90 o                         
   9   1   2         11.09         12.60         5.20 o                         
  10   1   2         56.91         47.60         6.90 o                         
 -10   2   2         91.49        121.80        23.10 o                         
  -9   2   2       1004.20       1014.89        46.30 o                         
  -8   2   2        138.98        127.90        10.40 o                         
  -7   2   2       1763.36       1784.68        26.60 o                         
  -6   2   2       1099.47       1203.98        29.60 o                         
  -5   2   2        850.04        961.99        18.40 o                         
  -4   2   2       4757.90       5099.43        68.70 o                         
  -3   2   2       5776.12       5332.13        67.60 o                         
  -2   2   2       1654.36       1838.98        35.00 o                         
  -1   2   2        192.31        105.50         5.50 o                         
   0   2   2         20.47         21.80         2.00 o                         
   1   2   2        205.93        124.00         4.40 o                         
   2   2   2       1635.48       1893.98        23.30 o                         
   3   2   2       5727.84       5171.23        57.80 o                         
   4   2   2       4721.71       4994.33        57.30 o                         
   5   2   2        777.48        900.29        16.40 o                         
   6   2   2       1097.21       1127.29        20.20 o                         
   7   2   2       1766.75       1731.18        24.60 o                         
   8   2   2        140.10        132.80         8.10 o                         
   9   2   2        990.07       1038.49        20.00 o                         
  10   2   2         88.94         87.50         8.20 o                         
 -10   3   2       1240.22       1113.69        52.50 o                         
  -9   3   2        122.58        115.70        20.00 o                         
  -8   3   2          2.29          0.00         7.00 o                         
  -7   3   2        545.29        537.99        16.70 o                         
  -6   3   2       4152.97       4310.34        60.90 o                         
  -5   3   2        145.47        157.50         7.90 o                         
  -4   3   2         42.53         31.00         4.10 o                         
  -3   3   2       2227.02       2283.87        44.50 o                         
  -2   3   2       4503.35       4592.54        58.30 o                         
  -1   3   2        241.84        312.10         7.40 o                         
   0   3   2      27042.58      24482.38       293.20 o                         
   1   3   2        238.93        312.80         7.10 o                         
   2   3   2       4320.19       4475.14        58.30 o                         
   3   3   2       2277.87       2348.97        34.80 o                         
   4   3   2         48.18         39.00         4.00 o                         
   5   3   2        149.39        161.60         7.40 o                         
   6   3   2       4224.72       4318.44        53.60 o                         
   7   3   2        523.69        539.19        14.40 o                         
   8   3   2          2.37          7.00         4.50 o                         
   9   3   2        112.17        101.70         9.40 o                         
  10   3   2       1231.29       1262.68        27.20 o                         
 -10   4   2         38.22         43.20        17.00 o                         
  -9   4   2         50.02         38.50        13.90 o                         
  -8   4   2         11.48         15.60         8.10 o                         
  -7   4   2         76.56         67.90         7.40 o                         
  -6   4   2        791.16        817.89        27.00 o                         
  -5   4   2        272.94        295.70        10.10 o                         
  -4   4   2       1622.81       1766.68        37.00 o                         
  -3   4   2       5119.81       5181.23        67.20 o                         
  -2   4   2       4727.21       4802.64        62.50 o                         
  -1   4   2       3051.65       2501.07        30.70 o                         
   0   4   2          0.39          3.50         2.30 o                         
   1   4   2       3058.46       2606.07        36.00 o                         
   2   4   2       4741.69       4850.14        78.20 o                         
   3   4   2       5046.25       5324.23        70.80 o                         
   4   4   2       1612.22       1821.58        30.30 o                         
   5   4   2        271.86        307.50        11.30 o                         
   6   4   2        773.97        770.39        19.50 o                         
   7   4   2         81.59         69.80         8.60 o                         
   8   4   2         10.89         22.10         7.30 o                         
   9   4   2         52.89         53.90         7.60 o                         
  10   4   2         41.83         30.50         8.10 o                         
 -10   5   2         10.43          0.00        13.90 o                         
  -9   5   2        517.46        525.89        33.90 o                         
  -8   5   2        278.02        305.40        27.80 o                         
  -7   5   2        395.54        384.99        13.90 o                         
  -6   5   2        445.02        455.19        14.20 o                         
  -5   5   2         58.82         55.80         6.50 o                         
  -4   5   2       3064.75       3133.16        45.40 o                         
  -3   5   2       1368.54       1463.28        24.30 o                         
  -2   5   2       1041.29       1076.39        21.70 o                         
  -1   5   2       5116.03       5221.93        59.90 o                         
   0   5   2       1305.96       1312.38        40.20 o                         
   1   5   2       5230.01       5572.43        72.60 o                         
   2   5   2        983.25       1037.69        18.70 o                         
   3   5   2       1393.71       1517.68        25.80 o                         
   4   5   2       3126.61       3280.66        48.40 o                         
   5   5   2         51.22         54.30         7.00 o                         
   6   5   2        475.92        471.29        15.70 o                         
   7   5   2        372.93        432.89        16.30 o                         
   8   5   2        297.08        299.00        15.30 o                         
   9   5   2        520.25        502.59        19.20 o                         
  10   5   2         10.92          5.60         6.70 o                         
 -10   6   2          6.12          4.60        15.40 o                         
  -9   6   2          2.78          3.10        12.30 o                         
  -8   6   2         15.96         23.10        12.30 o                         
  -7   6   2        211.43        228.80        20.50 o                         
  -6   6   2         11.80         13.90         5.60 o                         
  -5   6   2       2412.11       2568.87        41.00 o                         
  -4   6   2       1174.12       1176.08        22.50 o                         
  -3   6   2       1512.87       1517.68        39.90 o                         
  -2   6   2       2020.63       2023.07        32.30 o                         
  -1   6   2         51.55         71.20         4.80 o                         
   0   6   2         13.05         15.30         4.30 o                         
   1   6   2         60.11         81.40         6.80 o                         
   2   6   2       2009.17       2045.67        43.10 o                         
   3   6   2       1496.22       1525.88        26.70 o                         
   4   6   2       1166.50       1236.38        24.30 o                         
   5   6   2       2442.93       2654.47        43.10 o                         
   6   6   2         11.71         11.00         5.90 o                         
   7   6   2        215.38        240.40        14.20 o                         
   8   6   2         20.45         22.10         7.40 o                         
   9   6   2          3.07          2.60         7.60 o                         
  10   6   2          7.92          0.00         8.50 o                         
  -9   7   2        455.81        454.99        33.90 o                         
  -8   7   2        346.58        394.79        30.80 o                         
  -7   7   2        597.97        615.19        29.10 o                         
  -6   7   2         79.16         74.40         8.30 o                         
  -5   7   2          6.67         10.60         4.70 o                         
  -4   7   2        176.91        172.40         9.50 o                         
  -3   7   2        420.47        461.49        15.50 o                         
  -2   7   2       2265.10       1995.77        33.20 o                         
  -1   7   2       5609.38       5355.23        63.60 o                         
   0   7   2       2924.83       2578.47        42.60 o                         
   1   7   2       5581.44       5455.33        74.40 o                         
   2   7   2       2257.37       2135.27        34.80 o                         
   3   7   2        423.53        484.89        14.30 o                         
   4   7   2        145.02        138.20         9.20 o                         
   5   7   2          5.52         12.30         6.10 o                         
   6   7   2         89.67         63.70         8.20 o                         
   7   7   2        581.89        611.29        19.90 o                         
   8   7   2        371.70        387.09        16.90 o                         
   9   7   2        457.54        460.09        20.10 o                         
  -9   8   2       1134.58       1190.78        54.00 o                         
  -8   8   2         27.74         37.00        17.00 o                         
  -7   8   2        849.66        878.69        23.40 o                         
  -6   8   2          5.76          0.00         4.70 o                         
  -5   8   2         79.53         96.90         8.80 o                         
  -4   8   2          2.55          7.20         4.30 o                         
  -3   8   2       1376.59       1444.18        27.90 o                         
  -2   8   2       1199.02       1098.89        23.10 o                         
  -1   8   2       8935.15       8544.79        97.50 o                         
   0   8   2         22.09         28.60         5.30 o                         
   1   8   2       9127.84       8499.89       111.90 o                         
   2   8   2       1159.33       1068.29        22.30 o                         
   3   8   2       1431.04       1503.28        28.50 o                         
   4   8   2          2.03         12.30         5.00 o                         
   5   8   2         83.52        119.40        10.10 o                         
   6   8   2          4.70          0.00         6.30 o                         
   7   8   2        865.46        857.99        24.00 o                         
   8   8   2         21.73         22.30         8.60 o                         
   9   8   2       1150.93       1194.38        32.10 o                         
  -9   9   2         93.55        104.90        21.60 o                         
  -8   9   2        324.77        339.30        32.40 o                         
  -7   9   2        348.70        353.60        19.50 o                         
  -6   9   2        105.29        120.10        10.60 o                         
  -5   9   2       1257.66       1278.78        27.60 o                         
  -4   9   2        135.47        134.90        10.10 o                         
  -3   9   2        553.24        531.69        24.80 o                         
  -2   9   2          5.71          0.00         4.10 o                         
  -1   9   2       6338.98       6656.81        79.40 o                         
   0   9   2       1662.82       1621.78        39.00 o                         
   1   9   2       6321.17       5967.62        83.30 o                         
   2   9   2          4.41          8.80         5.00 o                         
   3   9   2        569.49        567.09        16.90 o                         
   4   9   2        149.03        166.80        13.90 o                         
   5   9   2       1255.39       1338.38        29.40 o                         
   6   9   2         86.76         95.60        10.60 o                         
   7   9   2        357.77        356.90        16.60 o                         
   8   9   2        316.74        346.50        24.50 o                         
   9   9   2         90.62         74.70        11.80 o                         
  -8  10   2         28.35         32.40        17.00 o                         
  -7  10   2          1.72          0.00         8.10 o                         
  -6  10   2        189.40        194.30        13.60 o                         
  -5  10   2        745.70        726.89        21.70 o                         
  -4  10   2        590.61        588.09        18.70 o                         
  -3  10   2        808.23        911.99        23.10 o                         
  -2  10   2        135.90        129.60        14.60 o                         
  -1  10   2         38.18         41.30         5.40 o                         
   0  10   2          0.07          2.10         4.40 o                         
   1  10   2         50.26         48.30         6.80 o                         
   2  10   2        119.05        123.90         9.70 o                         
   3  10   2        885.66        955.29        23.70 o                         
   4  10   2        580.30        588.19        18.70 o                         
   5  10   2        757.63        759.89        22.70 o                         
   6  10   2        206.56        225.40        16.40 o                         
   7  10   2          1.79          4.80         7.20 o                         
   8  10   2         23.95         15.50         8.80 o                         
  -8  11   2        435.35        391.69        38.60 o                         
  -7  11   2        264.05        258.50        21.20 o                         
  -6  11   2        392.33        398.79        18.10 o                         
  -5  11   2         30.17         33.90         8.60 o                         
  -4  11   2        167.05        174.40        12.70 o                         
  -3  11   2        238.41        209.60        13.60 o                         
  -2  11   2        551.01        526.39        17.50 o                         
  -1  11   2        769.32        779.79        21.40 o                         
   0  11   2       2547.76       2630.47        46.00 o                         
   1  11   2        767.21        739.69        23.10 o                         
   2  11   2        584.96        573.09        19.00 o                         
   3  11   2        224.69        212.40        22.10 o                         
   4  11   2        153.73        159.10        12.70 o                         
   5  11   2         26.66         35.10         8.50 o                         
   6  11   2        372.89        396.99        18.10 o                         
   7  11   2        263.36        256.50        17.20 o                         
   8  11   2        437.94        425.69        23.10 o                         
  -7  12   2         60.77        101.80        23.10 o                         
  -6  12   2         76.85         70.60        15.40 o                         
  -5  12   2        160.31        155.60        13.90 o                         
  -4  12   2       2150.04       2072.57        42.10 o                         
  -3  12   2        909.83        847.39        36.90 o                         
  -2  12   2        387.63        402.89        16.30 o                         
  -1  12   2       1481.33       1467.88        48.60 o                         
   0  12   2          6.24          0.00         6.70 o                         
   1  12   2       1364.32       1273.68        29.10 o                         
   2  12   2        371.61        371.90        16.30 o                         
   3  12   2        974.16        940.39        30.70 o                         
   4  12   2       2148.64       2201.37        44.20 o                         
   5  12   2        181.26        167.00        15.20 o                         
   6  12   2         80.66         90.00        12.10 o                         
   7  12   2         66.11        102.00        13.30 o                         
  -6  13   2        718.52        743.39        33.20 o                         
  -5  13   2        135.00        152.10        14.20 o                         
  -4  13   2         17.65         16.80         9.90 o                         
  -3  13   2         69.26         66.30         9.80 o                         
  -2  13   2        742.12        807.99        23.40 o                         
  -1  13   2         19.15         30.80        13.90 o                         
   0  13   2        804.33        808.89        27.50 o                         
   1  13   2         18.50         27.20         7.00 o                         
   2  13   2        749.63        781.99        28.70 o                         
   3  13   2         61.71         51.00         8.90 o                         
   4  13   2         15.50         15.90        11.00 o                         
   5  13   2        123.56        113.70        13.30 o                         
   6  13   2        724.87        822.49        73.30 o                         
  -5  14   2          0.71          6.50         7.90 o                         
  -4  14   2        309.21        243.60        17.40 o                         
  -3  14   2        369.33        395.59        18.90 o                         
  -2  14   2       1054.29       1105.09        29.40 o                         
  -1  14   2        381.13        456.49        32.40 o                         
   0  14   2          6.46         13.10         8.70 o                         
   1  14   2        444.69        502.29        30.60 o                         
   2  14   2       1044.46       1105.39        30.00 o                         
   3  14   2        330.84        309.70        18.40 o                         
   4  14   2        302.43        257.90        18.00 o                         
   5  14   2          0.56          0.00         8.70 o                         
  -4  15   2         10.65         15.70         9.50 o                         
  -3  15   2         21.80         25.60         8.60 o                         
  -2  15   2        215.94        208.50        16.00 o                         
  -1  15   2         74.09         87.70        14.10 o                         
   0  15   2        343.17        373.90        29.30 o                         
   1  15   2         80.27         92.20        14.50 o                         
   2  15   2        211.51        195.80        15.40 o                         
   3  15   2         17.95         29.70         9.20 o                         
   4  15   2          9.72          9.70        11.20 o                         
  -2  16   2        129.34        159.90        46.30 o                         
  -1  16   2         24.65         24.10        11.40 o                         
   0  16   2          0.58          0.00        12.30 o                         
   1  16   2         20.40         21.90         9.20 o                         
   2  16   2        122.47        106.90        13.70 o                         
  -9   0   3        241.93        231.30        24.70 o                         
  -7   0   3       1108.77       1074.29        27.20 o                         
  -5   0   3       7717.47       7564.80        93.80 o                         
  -3   0   3       7748.33       7754.00       167.30 o                         
  -1   0   3       1693.92       1959.97        40.20 o                         
   1   0   3       2116.08       2425.87        55.60 o                         
   3   0   3      10075.46       9839.37       146.90 o                         
   5   0   3       6575.73       6140.52        98.30 o                         
   7   0   3        850.59        844.69        25.00 o                         
   9   0   3        294.60        293.10        19.30 o                         
 -10   1   3         62.02         76.20        13.60 o                         
  -9   1   3        441.63        434.09        35.50 o                         
  -8   1   3        409.10        424.09        26.20 o                         
  -7   1   3        450.09        448.89        17.10 o                         
  -6   1   3        861.88        826.49        14.70 o                         
  -5   1   3       2619.69       2550.37        31.10 o                         
  -4   1   3       1670.40       1569.88        23.70 o                         
  -3   1   3       5248.06       5436.93        74.80 o                         
  -2   1   3       2673.56       2544.67        58.70 o                         
  -1   1   3       1844.64       1951.47        30.50 o                         
   0   1   3          3.93          8.10         1.50 o                         
   1   1   3       1399.74       1581.58        22.30 o                         
   2   1   3       3200.86       3110.16        41.60 o                         
   3   1   3       3985.64       3960.15        61.10 o                         
   4   1   3       1501.47       1392.68        23.80 o                         
   5   1   3       3308.88       3206.66        40.50 o                         
   6   1   3        656.11        634.89        15.40 o                         
   7   1   3        587.74        583.29        14.60 o                         
   8   1   3        429.60        387.59        12.10 o                         
   9   1   3        335.37        347.00        12.60 o                         
  10   1   3         47.43         53.60        10.80 o                         
 -10   2   3         45.62         39.20        15.40 o                         
  -9   2   3        706.44        598.39        33.90 o                         
  -8   2   3        164.33        148.10        18.50 o                         
  -7   2   3        591.93        567.79        15.40 o                         
  -6   2   3        509.88        510.49        13.30 o                         
  -5   2   3        995.74       1019.09        19.30 o                         
  -4   2   3       2468.61       2327.67        33.50 o                         
  -3   2   3       2110.74       2115.67        29.10 o                         
  -2   2   3       2328.55       2267.97        39.40 o                         
  -1   2   3       1988.54       1921.67        87.30 o                         
   0   2   3        854.54        922.39        13.40 o                         
   1   2   3       2581.69       2775.86        31.50 o                         
   2   2   3       1774.85       1699.88        21.80 o                         
   3   2   3       1793.88       1842.08        24.50 o                         
   4   2   3       2660.01       2479.07        32.20 o                         
   5   2   3       1080.20       1115.59        18.90 o                         
   6   2   3        579.19        570.99        14.20 o                         
   7   2   3        469.68        480.99        12.50 o                         
   8   2   3        125.89        124.00         8.10 o                         
   9   2   3        845.31        786.09        17.60 o                         
  10   2   3         55.88         39.00         7.10 o                         
 -10   3   3        113.11        109.50        21.60 o                         
  -9   3   3        254.75        260.60        26.20 o                         
  -8   3   3        586.29        604.59        32.40 o                         
  -7   3   3        877.48        897.09        20.10 o                         
  -6   3   3        775.20        744.09        16.90 o                         
  -5   3   3       2565.28       2472.97        37.10 o                         
  -4   3   3       2088.89       2065.77        50.00 o                         
  -3   3   3       3287.27       3035.16        41.00 o                         
  -2   3   3        764.00        775.39        13.30 o                         
  -1   3   3       3052.81       2911.96       113.60 o                         
   0   3   3       1166.60       1218.08        15.80 o                         
   1   3   3       2595.15       2621.37        35.70 o                         
   2   3   3        719.15        739.99        14.30 o                         
   3   3   3       4253.21       4029.25        57.30 o                         
   4   3   3       1945.81       1908.08        26.80 o                         
   5   3   3       2027.83       1941.77        28.30 o                         
   6   3   3        964.22        975.69        19.00 o                         
   7   3   3        882.61        865.39        21.60 o                         
   8   3   3        444.22        435.69        12.70 o                         
   9   3   3        205.60        201.00        10.60 o                         
  10   3   3         87.55         96.70        10.20 o                         
 -10   4   3        233.42        240.60        29.30 o                         
  -9   4   3         10.17          0.00        10.80 o                         
  -8   4   3        560.65        549.09        30.90 o                         
  -7   4   3       1121.67       1133.99        32.40 o                         
  -6   4   3       1669.36       1658.38        29.10 o                         
  -5   4   3       1072.82       1009.99        19.90 o                         
  -4   4   3        510.64        561.69        14.60 o                         
  -3   4   3       1103.10       1037.39        17.80 o                         
  -2   4   3       2160.48       2222.47        50.00 o                         
  -1   4   3       1867.19       1836.78        39.20 o                         
   0   4   3       3304.14       3293.06        44.60 o                         
   1   4   3       2181.22       2210.27        31.20 o                         
   2   4   3       2852.24       2877.46        62.30 o                         
   3   4   3        835.91        800.29        16.90 o                         
   4   4   3        607.78        674.99        16.00 o                         
   5   4   3       1405.33       1325.08        25.80 o                         
   6   4   3       1267.89       1216.38        26.10 o                         
   7   4   3       1247.29       1181.68        27.00 o                         
   8   4   3        725.07        708.99        31.90 o                         
   9   4   3         10.03          7.00         6.10 o                         
  10   4   3        279.91        270.70        15.10 o                         
 -10   5   3        482.38        444.19        33.90 o                         
  -9   5   3         90.14        111.00        20.00 o                         
  -8   5   3        696.33        661.69        35.50 o                         
  -7   5   3        447.75        413.49        18.00 o                         
  -6   5   3       1431.68       1353.58        26.10 o                         
  -5   5   3        501.43        489.09        23.60 o                         
  -4   5   3         29.63         23.60         4.10 o                         
  -3   5   3        732.23        778.09        15.70 o                         
  -2   5   3       6014.63       5689.53        74.70 o                         
  -1   5   3          9.91          9.60         2.60 o                         
   0   5   3       1657.87       1647.28        26.40 o                         
   1   5   3         10.28          4.90         3.70 o                         
   2   5   3       4872.83       4535.04        62.60 o                         
   3   5   3        580.52        624.79        14.80 o                         
   4   5   3         23.73         19.60         4.70 o                         
   5   5   3        658.33        684.99        17.80 o                         
   6   5   3       1865.75       1877.08        34.70 o                         
   7   5   3        379.47        385.99        15.40 o                         
   8   5   3        543.06        576.39        25.20 o                         
   9   5   3         68.30         90.30        11.50 o                         
  10   5   3        407.07        383.29        16.70 o                         
 -10   6   3        203.33        155.80        26.20 o                         
  -9   6   3         38.26         44.70        17.00 o                         
  -8   6   3        447.17        394.79        27.80 o                         
  -7   6   3        441.26        419.59        19.10 o                         
  -6   6   3        529.98        541.19        23.30 o                         
  -5   6   3        961.38        938.99        20.40 o                         
  -4   6   3          8.08          9.60         3.80 o                         
  -3   6   3       1998.19       1959.67        31.70 o                         
  -2   6   3       4449.00       4212.15        72.20 o                         
  -1   6   3        241.24        233.90         7.50 o                         
   0   6   3        915.10        887.69        18.10 o                         
   1   6   3        311.65        279.20         9.80 o                         
   2   6   3       5653.31       5477.53       105.10 o                         
   3   6   3       2153.92       2102.57        33.90 o                         
   4   6   3          6.96          4.50         4.10 o                         
   5   6   3        843.75        851.39        21.10 o                         
   6   6   3        411.22        438.29        15.70 o                         
   7   6   3        347.11        360.20        20.90 o                         
   8   6   3        499.43        547.89        20.10 o                         
   9   6   3         44.92         49.30        13.80 o                         
  10   6   3        253.46        239.20        17.50 o                         
  -9   7   3         17.92         46.30        18.50 o                         
  -8   7   3        428.47        436.49        30.80 o                         
  -7   7   3        636.96        660.09        35.50 o                         
  -6   7   3         88.34         95.80         8.60 o                         
  -5   7   3        377.81        365.80        18.50 o                         
  -4   7   3       1405.38       1395.98        33.00 o                         
  -3   7   3        402.55        367.10        12.40 o                         
  -2   7   3       1280.71       1319.58        24.90 o                         
  -1   7   3        326.37        328.80         9.40 o                         
   0   7   3       1316.63       1297.18        24.60 o                         
   1   7   3        247.75        243.00         9.80 o                         
   2   7   3       1001.70       1070.69        21.70 o                         
   3   7   3        530.59        501.29        14.30 o                         
   4   7   3       1527.24       1544.68        29.40 o                         
   5   7   3        299.20        311.20        14.30 o                         
   6   7   3         72.30         78.40         8.60 o                         
   7   7   3        521.72        542.99        20.40 o                         
   8   7   3        402.97        428.59        22.90 o                         
   9   7   3         23.51         28.70         9.20 o                         
  -9   8   3         29.51         35.50        17.00 o                         
  -8   8   3        169.25        189.70        24.70 o                         
  -7   8   3        517.00        558.29        33.90 o                         
  -6   8   3        341.27        345.20        14.10 o                         
  -5   8   3        297.73        305.50        12.70 o                         
  -4   8   3       2924.48       2770.06        44.80 o                         
  -3   8   3        807.29        768.99        23.10 o                         
  -2   8   3        365.35        338.30        12.60 o                         
  -1   8   3         16.05         31.90         4.60 o                         
   0   8   3       2617.01       2678.06        42.80 o                         
   1   8   3         13.66         17.50         5.70 o                         
   2   8   3        318.21        336.60        12.10 o                         
   3   8   3        762.31        772.39        19.00 o                         
   4   8   3       2753.65       2811.46        46.30 o                         
   5   8   3        249.34        279.90        13.30 o                         
   6   8   3        423.31        412.49        16.30 o                         
   7   8   3        681.61        706.79        22.20 o                         
   8   8   3        156.26        177.30        16.40 o                         
   9   8   3         27.68         19.40         9.30 o                         
  -8   9   3        104.13         81.70        20.00 o                         
  -7   9   3        106.80         66.30        17.00 o                         
  -6   9   3        151.06        130.60        11.30 o                         
  -5   9   3        695.56        725.59        20.40 o                         
  -4   9   3       1367.49       1401.68        29.00 o                         
  -3   9   3        796.09        803.09        20.20 o                         
  -2   9   3        231.81        229.70        13.40 o                         
  -1   9   3        183.56        195.30         9.30 o                         
   0   9   3       1674.65       1656.88        31.10 o                         
   1   9   3        171.76        164.10        10.40 o                         
   2   9   3        287.81        277.50        12.30 o                         
   3   9   3        638.47        675.79        19.00 o                         
   4   9   3       1651.25       1743.18        34.10 o                         
   5   9   3        918.57        940.79        24.00 o                         
   6   9   3        126.60        120.30        11.50 o                         
   7   9   3         82.40        103.80        12.10 o                         
   8   9   3        115.75        112.60        13.10 o                         
  -8  10   3        125.58        134.20        24.70 o                         
  -7  10   3         29.02          4.60        12.30 o                         
  -6  10   3        247.83        278.60        19.60 o                         
  -5  10   3       1809.15       1782.28        35.90 o                         
  -4  10   3         26.15         14.50         6.00 o                         
  -3  10   3        211.59        200.90        12.40 o                         
  -2  10   3        220.08        205.40        12.10 o                         
  -1  10   3         88.20         97.50         7.70 o                         
   0  10   3        884.45        860.09        21.70 o                         
   1  10   3        116.36        123.50         9.50 o                         
   2  10   3        287.18        281.10        13.00 o                         
   3  10   3        279.08        296.00        14.80 o                         
   4  10   3         34.02         25.10         6.80 o                         
   5  10   3       1464.91       1572.18        44.30 o                         
   6  10   3        192.88        209.50        14.80 o                         
   7  10   3         22.37         21.10         8.60 o                         
   8  10   3        139.28        132.00        13.60 o                         
  -7  11   3        165.54        145.00        24.70 o                         
  -6  11   3        427.87        435.99        22.90 o                         
  -5  11   3        671.60        639.19        21.10 o                         
  -4  11   3        325.42        295.60        16.30 o                         
  -3  11   3        308.92        281.40        14.50 o                         
  -2  11   3        522.00        506.89        17.20 o                         
  -1  11   3        457.62        450.79        15.70 o                         
   0  11   3         17.11         14.30         6.10 o                         
   1  11   3        349.17        348.50        15.60 o                         
   2  11   3        511.49        474.39        17.20 o                         
   3  11   3        235.97        222.10        14.90 o                         
   4  11   3        421.05        412.69        17.50 o                         
   5  11   3        853.30        832.19        25.50 o                         
   6  11   3        503.54        535.79        21.40 o                         
   7  11   3        210.90        228.20        16.90 o                         
  -7  12   3        483.03        481.19        40.10 o                         
  -6  12   3        181.38        208.20        29.30 o                         
  -5  12   3        168.65        142.30        17.50 o                         
  -4  12   3        296.20        263.70        16.00 o                         
  -3  12   3        467.56        441.29        28.30 o                         
  -2  12   3         62.95         71.30         8.80 o                         
  -1  12   3        190.68        182.70        19.10 o                         
   0  12   3        195.10        175.10        12.70 o                         
   1  12   3        250.20        267.10        16.40 o                         
   2  12   3         82.62         92.60        10.40 o                         
   3  12   3        442.37        406.79        18.60 o                         
   4  12   3        224.41        248.30        30.50 o                         
   5  12   3        128.56        118.50        26.50 o                         
   6  12   3        144.45        156.80        16.30 o                         
   7  12   3        398.58        439.79        24.30 o                         
  -6  13   3         28.72         17.00        17.00 o                         
  -5  13   3        187.25        194.90        20.80 o                         
  -4  13   3         23.31         10.00        10.70 o                         
  -3  13   3        541.16        484.79        31.40 o                         
  -2  13   3         70.74         81.90        11.70 o                         
  -1  13   3        386.00        379.40        29.30 o                         
   0  13   3        264.30        279.50        19.60 o                         
   1  13   3        317.49        318.30        16.00 o                         
   2  13   3         91.01        102.50        11.30 o                         
   3  13   3        622.10        566.79        21.40 o                         
   4  13   3         17.84         22.60         8.90 o                         
   5  13   3        154.19        156.70        14.80 o                         
   6  13   3         37.52         41.20        10.40 o                         
  -5  14   3        208.98        191.30        19.60 o                         
  -4  14   3         44.63         73.10        15.10 o                         
  -3  14   3        252.59        248.70        32.10 o                         
  -2  14   3        191.84        181.60        20.60 o                         
  -1  14   3        144.98        168.10        24.70 o                         
   0  14   3         53.17         68.60        13.30 o                         
   1  14   3        171.08        168.80        13.90 o                         
   2  14   3        186.69        191.60        14.50 o                         
   3  14   3        196.64        168.60        14.80 o                         
   4  14   3         42.98         31.60         9.30 o                         
   5  14   3        213.15        201.50        16.90 o                         
  -4  15   3         68.02         90.20        15.30 o                         
  -3  15   3        162.58        159.80        14.20 o                         
  -2  15   3        158.94        154.90        18.00 o                         
  -1  15   3         47.25         30.80        15.40 o                         
   0  15   3          4.63          1.30         7.00 o                         
   1  15   3         44.99         46.80         9.80 o                         
   2  15   3        123.25        132.60        13.90 o                         
   3  15   3        133.21         95.00        12.40 o                         
   4  15   3         62.25        106.70        14.10 o                         
  -1  16   3         14.72         10.80        15.40 o                         
   0  16   3          8.80          5.40        13.90 o                         
   1  16   3         17.37         20.40        12.30 o                         
 -10   0   4        213.92        220.50        26.20 o                         
  -8   0   4       2794.16       2851.76        81.80 o                         
  -6   0   4         51.54         74.30         7.00 o                         
  -4   0   4        171.02        166.80         7.00 o                         
  -2   0   4       4797.05       4358.74        92.80 o                         
   0   0   4     166851.44     173004.23      2452.77 o                         
   2   0   4       4610.06       4178.95        66.20 o                         
   4   0   4        195.97        205.10        10.30 o                         
   6   0   4         58.02         69.80         9.30 o                         
   8   0   4       2930.12       2980.46        61.60 o                         
  10   0   4        215.95        223.70        15.40 o                         
 -10   1   4        369.46        369.00        35.50 o                         
  -9   1   4        680.11        722.99        25.60 o                         
  -8   1   4         69.64         69.80        10.30 o                         
  -7   1   4        931.55        944.49        26.20 o                         
  -6   1   4        283.42        324.60        11.10 o                         
  -5   1   4        140.63        162.40         5.00 o                         
  -4   1   4       2313.36       2510.27        28.80 o                         
  -3   1   4        409.63        325.50        13.90 o                         
  -2   1   4       2564.11       2865.06        64.90 o                         
  -1   1   4       1205.44       1068.59        18.00 o                         
   0   1   4         81.41         83.70         6.20 o                         
   1   1   4       1131.32       1049.29        19.30 o                         
   2   1   4       2637.52       2932.86        39.80 o                         
   3   1   4        370.54        287.10         8.90 o                         
   4   1   4       2305.67       2507.67        37.70 o                         
   5   1   4        122.71        143.50         7.50 o                         
   6   1   4        267.60        261.90        10.10 o                         
   7   1   4        937.34        929.99        19.20 o                         
   8   1   4         88.17         94.70         9.20 o                         
   9   1   4        676.64        712.29        17.30 o                         
  10   1   4        398.76        391.79        14.80 o                         
 -10   2   4        270.43        250.60        19.60 o                         
  -9   2   4          2.82          3.00        10.00 o                         
  -8   2   4        216.54        256.00        24.70 o                         
  -7   2   4        523.35        576.79        29.30 o                         
  -6   2   4        810.15        852.59        14.30 o                         
  -5   2   4        775.58        826.59        24.30 o                         
  -4   2   4         57.35         66.00         4.70 o                         
  -3   2   4         15.11         12.30         2.60 o                         
  -2   2   4       8151.68       8324.89       179.70 o                         
  -1   2   4       1693.94       1669.78        55.60 o                         
   0   2   4       1544.57       1152.78        16.30 o                         
   1   2   4       1515.29       1666.28        20.80 o                         
   2   2   4       7915.96       8251.79        88.70 o                         
   3   2   4         17.74         22.50         3.60 o                         
   4   2   4         47.01         40.60         5.00 o                         
   5   2   4        784.07        810.19        16.00 o                         
   6   2   4        850.47        872.69        18.10 o                         
   7   2   4        586.00        583.79        13.90 o                         
   8   2   4        209.35        218.30        10.60 o                         
   9   2   4          2.47          2.90         5.40 o                         
  10   2   4        265.64        253.10        15.40 o                         
 -10   3   4        200.69        214.40        27.80 o                         
  -9   3   4        275.15        263.70        26.20 o                         
  -8   3   4         53.15         32.40        12.30 o                         
  -7   3   4         12.28          9.30        10.80 o                         
  -6   3   4        180.43        199.20        14.60 o                         
  -5   3   4        762.60        797.29        16.00 o                         
  -4   3   4       1088.74       1165.38        23.10 o                         
  -3   3   4       1868.97       1888.08        27.30 o                         
  -2   3   4        938.49        929.09        29.80 o                         
  -1   3   4       3122.85       2826.36        93.40 o                         
   0   3   4          6.50          6.80         2.00 o                         
   1   3   4       3136.48       3014.06        40.10 o                         
   2   3   4       1056.08       1111.69        16.40 o                         
   3   3   4       1958.86       2007.97        26.80 o                         
   4   3   4       1103.17       1167.18        19.10 o                         
   5   3   4        762.56        776.99        19.40 o                         
   6   3   4        160.58        182.60         9.40 o                         
   7   3   4         15.00         19.40         5.80 o                         
   8   3   4         58.98         64.20         7.00 o                         
   9   3   4        300.65        322.90        13.40 o                         
  10   3   4        223.03        208.00        14.50 o                         
 -10   4   4        470.68        430.29        32.40 o                         
  -9   4   4        142.92        168.10        23.10 o                         
  -8   4   4         56.30         47.80        13.90 o                         
  -7   4   4        992.38        994.89        40.10 o                         
  -6   4   4        806.62        797.39        17.80 o                         
  -5   4   4       1099.87       1148.68        21.00 o                         
  -4   4   4         41.96         56.50         6.40 o                         
  -3   4   4        293.36        301.50        10.00 o                         
  -2   4   4       6297.62       5896.62       105.70 o                         
  -1   4   4       2291.96       2203.07        59.40 o                         
   0   4   4        895.21        770.99        14.30 o                         
   1   4   4       2309.21       2416.07        34.20 o                         
   2   4   4       6161.67       6068.22        78.90 o                         
   3   4   4        240.70        235.90         9.40 o                         
   4   4   4         43.92         53.70        12.30 o                         
   5   4   4       1169.96       1202.38        24.60 o                         
   6   4   4        819.55        813.79        18.90 o                         
   7   4   4       1014.94        984.49        24.60 o                         
   8   4   4         63.76         63.60         9.50 o                         
   9   4   4        145.07        136.40        11.10 o                         
  10   4   4        449.06        442.09        17.80 o                         
 -10   5   4        106.75         97.20        21.60 o                         
  -9   5   4        165.39        189.70        24.70 o                         
  -8   5   4         33.54         30.80        13.90 o                         
  -7   5   4        449.30        390.19        24.70 o                         
  -6   5   4        198.37        205.50        11.90 o                         
  -5   5   4       1444.39       1476.88        26.10 o                         
  -4   5   4         14.40         17.60         3.80 o                         
  -3   5   4       7340.16       7092.61        91.10 o                         
  -2   5   4        145.51        138.60        10.60 o                         
  -1   5   4       2692.94       2163.17        32.40 o                         
   0   5   4          6.68          8.80         2.80 o                         
   1   5   4       2583.23       2281.77        33.90 o                         
   2   5   4        173.31        162.60         8.20 o                         
   3   5   4       7285.44       7340.20        95.80 o                         
   4   5   4         17.19         14.70         7.40 o                         
   5   5   4       1491.79       1534.98        29.40 o                         
   6   5   4        179.57        199.50        12.10 o                         
   7   5   4        496.58        507.79        18.10 o                         
   8   5   4         36.87         37.60         8.40 o                         
   9   5   4        156.13        186.40        22.90 o                         
  10   5   4         96.29         89.50        10.40 o                         
  -9   6   4        742.57        669.39        40.10 o                         
  -8   6   4        528.03        556.79        32.40 o                         
  -7   6   4        767.69        761.89        35.50 o                         
  -6   6   4        364.74        388.29        16.90 o                         
  -5   6   4        169.07        175.70         9.20 o                         
  -4   6   4        160.68        142.80         7.90 o                         
  -3   6   4         84.63         82.40         6.10 o                         
  -2   6   4        231.94        176.90         7.70 o                         
  -1   6   4        935.65        936.59        24.70 o                         
   0   6   4        993.00        877.99        17.90 o                         
   1   6   4        909.03        971.49        18.70 o                         
   2   6   4        223.92        195.60         8.30 o                         
   3   6   4         71.26         75.10         6.20 o                         
   4   6   4        147.08        148.40         9.50 o                         
   5   6   4        207.82        234.10        12.70 o                         
   6   6   4        401.37        394.59        15.40 o                         
   7   6   4        770.02        772.69        22.80 o                         
   8   6   4        491.33        505.19        19.60 o                         
   9   6   4        734.34        757.89        38.00 o                         
  -9   7   4        396.78        376.30        30.80 o                         
  -8   7   4         18.65         27.80        13.90 o                         
  -7   7   4        417.29        420.99        29.30 o                         
  -6   7   4         11.40          2.70         5.90 o                         
  -5   7   4       1255.94       1309.28        25.80 o                         
  -4   7   4         24.28         29.20         5.00 o                         
  -3   7   4        197.14        208.10         9.70 o                         
  -2   7   4        880.74        837.09        30.00 o                         
  -1   7   4       3942.30       3745.85        63.50 o                         
   0   7   4         45.87         42.60         5.00 o                         
   1   7   4       3933.23       3779.35        54.40 o                         
   2   7   4        909.52        916.89        19.60 o                         
   3   7   4        191.91        204.70        10.40 o                         
   4   7   4         22.35         17.00         5.30 o                         
   5   7   4       1217.42       1328.68        35.40 o                         
   6   7   4          8.63         14.70         6.50 o                         
   7   7   4        376.43        423.19        17.20 o                         
   8   7   4         20.67         12.30         7.40 o                         
   9   7   4        412.44        439.09        33.70 o                         
  -9   8   4        330.40        367.00        35.50 o                         
  -8   8   4         37.81         52.40        17.00 o                         
  -7   8   4        512.38        530.49        33.90 o                         
  -6   8   4         41.33         40.10        12.30 o                         
  -5   8   4        217.62        204.40        11.50 o                         
  -4   8   4        226.66        219.00        13.10 o                         
  -3   8   4         97.90        110.20         8.30 o                         
  -2   8   4        548.91        540.69        26.00 o                         
  -1   8   4        782.08        749.89        18.50 o                         
   0   8   4         78.81         78.70         7.10 o                         
   1   8   4        733.22        726.79        20.40 o                         
   2   8   4        503.44        487.89        14.30 o                         
   3   8   4         76.79         69.90         7.40 o                         
   4   8   4        249.75        268.30        18.20 o                         
   5   8   4        259.78        252.10        14.30 o                         
   6   8   4         52.24         45.00        16.30 o                         
   7   8   4        525.36        509.09        28.00 o                         
   8   8   4         38.40         34.80         9.30 o                         
   9   8   4        301.57        256.00        20.00 o                         
  -8   9   4         29.97         15.40        13.90 o                         
  -7   9   4        917.29        948.59        44.70 o                         
  -6   9   4        191.81        234.40        26.20 o                         
  -5   9   4        180.04        178.00        11.90 o                         
  -4   9   4        175.25        171.90        27.40 o                         
  -3   9   4        130.91        148.70        10.30 o                         
  -2   9   4        732.29        681.59        29.00 o                         
  -1   9   4       1595.28       1519.48        29.40 o                         
   0   9   4         13.98         10.80         5.10 o                         
   1   9   4       1575.18       1467.78        29.10 o                         
   2   9   4        730.95        729.79        32.00 o                         
   3   9   4        120.88        117.10         9.50 o                         
   4   9   4        179.08        184.10        12.10 o                         
   5   9   4        137.82        135.10        14.30 o                         
   6   9   4        169.85        179.60        13.60 o                         
   7   9   4        880.70        877.79        40.40 o                         
   8   9   4         39.56         24.70         9.40 o                         
  -8  10   4        807.40        834.39        46.30 o                         
  -7  10   4        190.23        157.30        23.10 o                         
  -6  10   4        202.20        198.90        24.70 o                         
  -5  10   4        313.40        306.70        21.20 o                         
  -4  10   4        150.39        174.50        20.00 o                         
  -3  10   4         18.69         22.20         5.90 o                         
  -2  10   4         11.74         18.60         5.20 o                         
  -1  10   4        443.59        484.99        17.60 o                         
   0  10   4       1606.62       1603.68        48.60 o                         
   1  10   4        418.10        411.59        14.50 o                         
   2  10   4         11.49         20.30         7.60 o                         
   3  10   4         14.89         12.00         5.60 o                         
   4  10   4        116.96        103.90        10.40 o                         
   5  10   4        332.62        343.50        16.00 o                         
   6  10   4        216.16        202.00        14.80 o                         
   7  10   4        201.06        175.30        14.80 o                         
   8  10   4        808.43        898.69        31.90 o                         
  -7  11   4        105.83        172.70        26.20 o                         
  -6  11   4        202.73        248.30        29.30 o                         
  -5  11   4        441.14        421.89        21.80 o                         
  -4  11   4       1089.20       1083.79        37.30 o                         
  -3  11   4        919.07        899.09        55.30 o                         
  -2  11   4        114.90        136.20        10.60 o                         
  -1  11   4       1304.82       1367.88        29.60 o                         
   0  11   4         46.95         31.80         7.60 o                         
   1  11   4       1393.49       1306.98        52.60 o                         
   2  11   4        101.65        104.30        10.40 o                         
   3  11   4        829.86        843.09        39.40 o                         
   4  11   4       1054.73       1124.89        28.80 o                         
   5  11   4        409.18        459.89        25.90 o                         
   6  11   4        176.10        161.40        14.30 o                         
   7  11   4        114.77        156.60        27.50 o                         
  -7  12   4         41.32         44.70        18.50 o                         
  -6  12   4        275.50        251.40        30.80 o                         
  -5  12   4         52.90         50.90        18.50 o                         
  -4  12   4         34.38         27.80         7.90 o                         
  -3  12   4          8.25         18.50         6.50 o                         
  -2  12   4        483.77        523.09        21.80 o                         
  -1  12   4          5.20          0.00         5.90 o                         
   0  12   4        473.16        450.09        19.90 o                         
   1  12   4          5.15          6.70         6.10 o                         
   2  12   4        441.33        462.09        18.70 o                         
   3  12   4          6.67         10.30         7.10 o                         
   4  12   4         44.80         47.20         9.00 o                         
   5  12   4         52.65         51.90        10.60 o                         
   6  12   4        278.45        306.60        37.00 o                         
   7  12   4         42.20         37.00        10.60 o                         
  -6  13   4        120.01         81.70        21.60 o                         
  -5  13   4          5.18          0.00        10.80 o                         
  -4  13   4        423.60        430.29        22.90 o                         
  -3  13   4         95.76        110.00        15.80 o                         
  -2  13   4        614.87        647.69        52.40 o                         
  -1  13   4         38.75         35.50        13.90 o                         
   0  13   4         11.29         26.30         7.40 o                         
   1  13   4         34.44         22.60         7.40 o                         
   2  13   4        667.80        659.29        22.30 o                         
   3  13   4         72.56         67.10        12.20 o                         
   4  13   4        418.87        438.69        20.80 o                         
   5  13   4          4.00         11.50         9.60 o                         
   6  13   4        111.36         93.90        13.30 o                         
  -5  14   4          0.55          0.00        13.90 o                         
  -4  14   4          6.56          4.60         8.70 o                         
  -3  14   4         28.00         44.10         9.40 o                         
  -2  14   4        459.12        510.19        24.50 o                         
  -1  14   4          0.46          7.70        12.30 o                         
   0  14   4        154.80        153.00        13.60 o                         
   1  14   4          0.60          0.00         7.00 o                         
   2  14   4        421.56        465.49        23.00 o                         
   3  14   4         23.54         21.10         8.60 o                         
   4  14   4          5.82          0.00         8.30 o                         
   5  14   4          0.53          5.50         9.10 o                         
  -3  15   4        161.11        171.20        24.70 o                         
  -2  15   4        321.12        353.70        24.00 o                         
   0  15   4         14.73         12.20         8.20 o                         
   1  15   4        238.63        267.30        21.20 o                         
   2  15   4        352.41        389.69        20.80 o                         
   3  15   4        179.67        160.70        25.50 o                         
  -9   0   5        132.66        157.30        20.00 o                         
  -7   0   5        437.47        436.49        24.70 o                         
  -5   0   5       3813.56       3686.35        60.50 o                         
  -3   0   5       4328.29       4178.25        92.70 o                         
  -1   0   5       1640.84       1896.28        29.40 o                         
   1   0   5       1263.15       1365.18        25.10 o                         
   3   0   5       3367.66       3184.66        55.20 o                         
   5   0   5       3977.01       3846.85        68.20 o                         
   7   0   5        521.32        515.59        37.80 o                         
   9   0   5        113.74        114.30        14.10 o                         
 -10   1   5          2.10          8.80         9.20 o                         
  -9   1   5        234.50        200.50        16.40 o                         
  -8   1   5        361.65        378.30        18.00 o                         
  -7   1   5        214.88        226.40        13.90 o                         
  -6   1   5        502.22        486.99        40.90 o                         
  -5   1   5       2590.38       2534.57        31.20 o                         
  -4   1   5        713.04        662.79        15.80 o                         
  -3   1   5       1818.34       1838.78        31.10 o                         
  -2   1   5        403.89        374.80        12.30 o                         
  -1   1   5       1790.04       1996.57        25.20 o                         
   0   1   5        584.74        626.49        10.40 o                         
   1   1   5       2267.94       2600.07        35.70 o                         
   2   1   5        397.99        380.90        17.50 o                         
   3   1   5       2400.22       2382.77        39.10 o                         
   4   1   5        680.10        635.09        15.70 o                         
   5   1   5       2396.09       2381.17        33.40 o                         
   6   1   5        659.42        649.19        16.70 o                         
   7   1   5        163.18        154.90         9.40 o                         
   8   1   5        390.08        400.69        13.50 o                         
   9   1   5        295.70        282.50        12.70 o                         
  10   1   5          2.39         11.40         6.60 o                         
 -10   2   5         26.47         27.60        10.30 o                         
  -9   2   5        687.78        672.19        47.80 o                         
  -8   2   5        184.40        204.30        14.70 o                         
  -7   2   5        213.49        232.90        18.50 o                         
  -6   2   5        492.30        499.69        24.70 o                         
  -5   2   5        565.56        571.49        12.10 o                         
  -4   2   5       1934.73       1813.28        47.80 o                         
  -3   2   5       1089.13       1126.29        30.90 o                         
  -2   2   5        436.42        408.79        15.40 o                         
  -1   2   5       2099.31       2205.37        29.10 o                         
   0   2   5         18.51         24.40         2.20 o                         
   1   2   5       1624.57       1697.18        21.40 o                         
   2   2   5        509.97        479.09         9.40 o                         
   3   2   5       1314.25       1293.58        19.70 o                         
   4   2   5       2055.46       1967.07        53.20 o                         
   5   2   5        515.57        520.99        13.30 o                         
   6   2   5        373.85        368.60        12.30 o                         
   7   2   5        260.03        264.20        10.40 o                         
   8   2   5        163.88        157.70         9.50 o                         
   9   2   5        584.65        583.29        16.20 o                         
  10   2   5         34.67         42.70         7.90 o                         
 -10   3   5         32.12         44.70        17.00 o                         
  -9   3   5        492.23        468.89        30.90 o                         
  -8   3   5         95.40         91.00        15.40 o                         
  -7   3   5       1512.90       1474.78        49.40 o                         
  -6   3   5        340.64        311.50        20.00 o                         
  -5   3   5       1884.75       1822.28        28.40 o                         
  -4   3   5        978.48        969.89        16.90 o                         
  -3   3   5       1916.47       1709.58        66.40 o                         
  -2   3   5         78.52         95.60         6.90 o                         
  -1   3   5       1583.95       1611.78        23.10 o                         
   0   3   5        468.38        495.99        16.10 o                         
   1   3   5       1821.87       1840.98        27.00 o                         
   2   3   5        103.47        113.10         5.30 o                         
   3   3   5       1514.36       1378.48        20.80 o                         
   4   3   5        890.31        870.29        16.20 o                         
   5   3   5       2406.55       2344.07        35.20 o                         
   6   3   5        271.88        250.20        10.50 o                         
   7   3   5       1415.39       1436.68        26.50 o                         
   8   3   5        125.41        122.30         8.70 o                         
   9   3   5        579.34        582.49        16.20 o                         
  10   3   5         24.82         16.40         6.80 o                         
 -10   4   5         60.30         58.60        18.50 o                         
  -9   4   5         80.91         57.10        15.40 o                         
  -8   4   5        185.30        191.20        20.00 o                         
  -7   4   5       1504.39       1497.98        50.90 o                         
  -6   4   5        996.20        967.19        37.00 o                         
  -5   4   5       1619.98       1602.08        26.40 o                         
  -4   4   5        365.17        404.49        10.40 o                         
  -3   4   5        498.56        476.39        10.60 o                         
  -2   4   5       1907.92       1854.38        35.80 o                         
  -1   4   5        508.13        514.69        10.90 o                         
   0   4   5        495.39        525.69        11.00 o                         
   1   4   5        560.80        582.09        12.50 o                         
   2   4   5       1702.84       1700.28        27.30 o                         
   3   4   5        614.01        613.19        15.10 o                         
   4   4   5        392.74        415.79        11.00 o                         
   5   4   5       1245.23       1208.88        21.80 o                         
   6   4   5       1275.61       1212.38        23.40 o                         
   7   4   5       1437.38       1414.48        26.60 o                         
   8   4   5        144.06        141.20        12.70 o                         
   9   4   5         74.12         73.30         9.40 o                         
  10   4   5         45.91         36.70         8.90 o                         
  -9   5   5         74.61         66.30        17.00 o                         
  -8   5   5        278.01        262.20        24.70 o                         
  -7   5   5        503.96        495.09        27.80 o                         
  -6   5   5       1696.24       1726.38        55.50 o                         
  -5   5   5       1259.19       1235.78        28.90 o                         
  -4   5   5          3.18          5.90         4.10 o                         
  -3   5   5        912.24        887.09        17.40 o                         
  -2   5   5       2527.63       2331.07        60.40 o                         
  -1   5   5         19.72         19.60         3.60 o                         
   0   5   5        226.30        231.30         8.00 o                         
   1   5   5         20.33         19.20         3.30 o                         
   2   5   5       3154.78       3056.56        44.30 o                         
   3   5   5       1182.81       1194.48        22.90 o                         
   4   5   5          3.52          3.60         4.10 o                         
   5   5   5        998.74       1000.09        24.10 o                         
   6   5   5       1317.03       1319.28        39.70 o                         
   7   5   5        621.34        600.89        20.20 o                         
   8   5   5        297.10        303.10        17.20 o                         
   9   5   5         67.53         46.20        10.30 o                         
  -9   6   5         72.90         61.70        17.00 o                         
  -8   6   5        569.35        528.99        32.40 o                         
  -7   6   5         14.76         20.00        12.30 o                         
  -6   6   5       1233.18       1166.18        43.20 o                         
  -5   6   5       1213.25       1239.68        33.90 o                         
  -4   6   5        148.53        156.90         8.20 o                         
  -3   6   5       1453.43       1359.28        24.20 o                         
  -2   6   5       3204.44       3008.56        41.90 o                         
  -1   6   5         83.84         74.40         5.90 o                         
   0   6   5        114.46        117.10         6.80 o                         
   1   6   5         67.73         53.00         5.00 o                         
   2   6   5       2719.78       2744.16        41.60 o                         
   3   6   5       1219.57       1211.08        28.00 o                         
   4   6   5        131.72        137.40         9.80 o                         
   5   6   5       1552.58       1591.08        31.20 o                         
   6   6   5       1409.44       1348.08        29.40 o                         
   7   6   5         13.00         17.60        13.20 o                         
   8   6   5        621.73        606.59        22.00 o                         
   9   6   5         62.83         44.80        11.60 o                         
  -9   7   5         31.98         40.10        17.00 o                         
  -8   7   5        874.87        822.09        41.60 o                         
  -7   7   5        140.55        145.00        20.00 o                         
  -6   7   5        261.34        286.90        26.20 o                         
  -5   7   5        841.99        782.39        23.40 o                         
  -4   7   5       1415.85       1317.68        25.50 o                         
  -3   7   5        182.08        152.90         8.20 o                         
  -2   7   5        559.45        539.89        14.30 o                         
  -1   7   5        112.34         88.90         6.50 o                         
   0   7   5        431.50        420.69        12.10 o                         
   1   7   5        139.98        125.10        12.80 o                         
   2   7   5        738.41        773.59        36.90 o                         
   3   7   5        198.98        165.90         9.80 o                         
   4   7   5       1495.88       1486.88        29.40 o                         
   5   7   5        754.21        724.79        20.20 o                         
   6   7   5        198.57        181.80        21.10 o                         
   7   7   5        184.22        184.00        19.50 o                         
   8   7   5        762.72        772.49        28.30 o                         
   9   7   5         42.22         38.70        12.00 o                         
  -9   8   5          9.38          0.00        15.40 o                         
  -8   8   5        381.15        285.30        27.80 o                         
  -7   8   5        312.06        339.30        26.20 o                         
  -6   8   5        116.83        114.10        17.00 o                         
  -5   8   5        223.17        202.00        21.60 o                         
  -4   8   5       4372.24       4215.34        62.00 o                         
  -3   8   5        347.13        367.90        12.70 o                         
  -2   8   5        313.57        315.80        14.70 o                         
  -1   8   5         31.63         25.60         5.00 o                         
   0   8   5       1395.74       1349.28        26.10 o                         
   1   8   5         31.45         35.10         5.60 o                         
   2   8   5        318.84        340.80        12.70 o                         
   3   8   5        271.09        283.30        18.80 o                         
   4   8   5       4509.00       4488.64        67.40 o                         
   5   8   5        170.18        179.30        20.80 o                         
   6   8   5        133.15        125.00        12.40 o                         
   7   8   5        280.98        300.60        27.20 o                         
   8   8   5        479.89        487.59        20.80 o                         
   9   8   5          7.85          9.60         9.20 o                         
  -8   9   5        414.69        396.39        30.80 o                         
  -7   9   5         49.80         60.10        15.40 o                         
  -6   9   5        382.67        362.40        27.80 o                         
  -5   9   5        235.94        208.20        23.10 o                         
  -4   9   5       2079.03       2036.77        37.10 o                         
  -3   9   5        690.16        706.59        22.90 o                         
  -2   9   5        321.31        304.80        15.30 o                         
  -1   9   5        215.75        223.80        16.30 o                         
   0   9   5       2565.75       2483.97        41.30 o                         
   1   9   5        164.22        174.60        11.00 o                         
   2   9   5        345.02        354.50        15.30 o                         
   3   9   5        771.20        770.89        20.50 o                         
   4   9   5       1817.91       1891.28        36.80 o                         
   5   9   5        200.84        231.80        14.50 o                         
   6   9   5        303.60        277.50        22.60 o                         
   7   9   5         51.53         61.90        10.90 o                         
   8   9   5        367.04        372.10        20.70 o                         
  -8  10   5        164.14        137.30        24.70 o                         
  -7  10   5         92.66         91.00        20.00 o                         
  -6  10   5        624.31        618.49        38.60 o                         
  -5  10   5        469.04        490.39        32.40 o                         
  -4  10   5        206.48        194.50        15.80 o                         
  -3  10   5        532.65        533.59        49.10 o                         
  -2  10   5        814.55        756.19        24.50 o                         
  -1  10   5        128.72        139.00        23.70 o                         
   0  10   5       1136.02       1032.19        23.70 o                         
   1  10   5        109.43        124.00        10.10 o                         
   2  10   5        633.82        585.29        18.40 o                         
   3  10   5        534.73        515.59        25.00 o                         
   4  10   5        229.09        257.90        16.50 o                         
   5  10   5        610.46        630.09        21.70 o                         
   6  10   5        793.14        820.29        24.90 o                         
   7  10   5         87.84         95.40        12.50 o                         
   8  10   5        170.39        156.40        15.30 o                         
  -7  11   5        169.50        189.70        27.80 o                         
  -6  11   5        672.31        666.29        40.10 o                         
  -5  11   5        424.42        377.90        30.80 o                         
  -4  11   5         38.25         29.30         8.50 o                         
  -3  11   5        720.38        641.69        50.50 o                         
  -2  11   5       1025.47       1056.79        31.10 o                         
  -1  11   5        631.30        612.79        18.70 o                         
   0  11   5        313.29        308.90        14.60 o                         
   1  11   5        688.22        599.09        19.30 o                         
   2  11   5       1176.11       1135.19        27.30 o                         
   3  11   5        809.71        770.79        22.80 o                         
   4  11   5         29.69         27.00        11.10 o                         
   5  11   5        326.56        385.69        18.60 o                         
   6  11   5        533.21        560.89        22.20 o                         
   7  11   5        128.51        131.80        14.50 o                         
  -6  12   5        193.40        211.30        29.30 o                         
  -5  12   5        134.12        132.60        21.60 o                         
  -4  12   5         28.42         10.80        12.30 o                         
  -3  12   5        708.17        637.29        40.10 o                         
  -2  12   5        731.37        748.49        26.70 o                         
  -1  12   5        623.77        667.19        21.10 o                         
   0  12   5         26.12         34.50         7.30 o                         
   1  12   5        509.29        474.69        18.10 o                         
   2  12   5        590.52        576.39        30.40 o                         
   3  12   5        576.00        591.69        23.80 o                         
   4  12   5         27.68         20.50         8.30 o                         
   5  12   5        146.41        146.80        13.90 o                         
   6  12   5        249.66        226.70        17.50 o                         
  -5  13   5        127.07        117.20        23.10 o                         
  -4  13   5         96.96         75.60        18.50 o                         
  -3  13   5        436.36        419.49        30.80 o                         
  -2  13   5        146.21        178.20        23.90 o                         
  -1  13   5       1149.72       1226.28        52.50 o                         
   0  13   5         40.61         53.00         9.50 o                         
   1  13   5       1329.35       1341.88        32.00 o                         
   2  13   5        173.11        193.00        14.50 o                         
   3  13   5        459.56        441.99        34.00 o                         
   4  13   5         90.30         96.30        18.40 o                         
   5  13   5        161.93        174.50        16.30 o                         
  -4  14   5         74.47         54.00        17.00 o                         
  -3  14   5        459.50        451.89        33.90 o                         
  -2  14   5         72.20         89.10        30.80 o                         
   0  14   5          4.71          3.80         6.80 o                         
   1  14   5        634.64        691.39        23.10 o                         
   2  14   5         94.01        104.30        12.10 o                         
   3  14   5        467.05        408.59        22.50 o                         
   4  14   5         75.35         94.80        14.70 o                         
  -3  15   5        246.20        219.00        27.80 o                         
  -2  15   5         99.57        117.20        21.60 o                         
  -1  15   5        534.52        548.99        38.60 o                         
   0  15   5          0.21          9.80         8.00 o                         
   1  15   5        604.39        606.29        23.10 o                         
   2  15   5        131.49        127.30        13.00 o                         
   3  15   5        309.59        352.30        21.30 o                         
  -8   0   6         15.09          0.00        10.80 o                         
  -6   0   6       1912.25       1925.57        54.00 o                         
  -4   0   6       3186.74       3396.66        78.70 o                         
  -2   0   6       3761.59       4223.54        86.50 o                         
   0   0   6        462.96        483.09        19.30 o                         
   2   0   6       3989.09       4281.94        69.40 o                         
   4   0   6       3166.07       3424.36        61.10 o                         
   6   0   6       1762.40       1784.98        40.90 o                         
   8   0   6         11.77         19.50        13.10 o                         
  10   0   6        394.59        352.80        20.00 o                         
  -9   1   6         15.21         26.20        12.30 o                         
  -8   1   6       2862.32       2831.76        82.60 o                         
  -7   1   6        112.92        131.90        10.90 o                         
  -6   1   6        438.84        473.69        15.80 o                         
  -5   1   6        265.26        277.20        10.90 o                         
  -4   1   6         94.92        102.60         6.50 o                         
  -3   1   6         22.30         24.70         3.30 o                         
  -2   1   6        808.36        967.09        34.90 o                         
  -1   1   6        820.52        839.29        12.10 o                         
   0   1   6      46886.28      50182.64       509.09 o                         
   1   1   6        735.71        781.39        21.60 o                         
   2   1   6        751.68        919.29        22.60 o                         
   3   1   6         25.06         27.40         4.40 o                         
   4   1   6        119.91        132.10        12.70 o                         
   5   1   6        264.23        263.70        10.00 o                         
   6   1   6        447.48        429.79        13.10 o                         
   7   1   6        136.33        144.10         9.60 o                         
   8   1   6       2802.11       2827.56        38.70 o                         
   9   1   6         11.55         14.90         6.90 o                         
  10   1   6         53.54         42.20         9.70 o                         
  -9   2   6        781.16        792.79        38.60 o                         
  -8   2   6          4.01          6.90         7.60 o                         
  -7   2   6       1062.66       1106.79        28.40 o                         
  -6   2   6        645.30        641.59        26.20 o                         
  -5   2   6       1345.24       1322.18        40.10 o                         
  -4   2   6       4895.96       5141.23       117.40 o                         
  -3   2   6         38.61         44.70         6.20 o                         
  -2   2   6       2926.44       2848.86        66.40 o                         
  -1   2   6       1519.70       1373.08        22.90 o                         
   0   2   6          6.54          6.00         1.80 o                         
   1   2   6       1633.57       1517.38        20.00 o                         
   2   2   6       3100.96       3229.76        39.00 o                         
   3   2   6         33.75         33.50         4.20 o                         
   4   2   6       4883.06       4994.83        59.60 o                         
   5   2   6       1145.78       1162.08        21.00 o                         
   6   2   6        630.13        622.79        14.20 o                         
   7   2   6       1029.24       1052.29        20.00 o                         
   8   2   6          3.13          0.00         5.40 o                         
   9   2   6        781.73        832.19        19.70 o                         
  10   2   6        263.15        279.20        17.90 o                         
 -10   3   6       1126.41       1176.88        54.00 o                         
  -9   3   6        147.55        123.40        20.00 o                         
  -8   3   6         17.20         27.80        12.30 o                         
  -7   3   6       1022.36        984.09        38.60 o                         
  -6   3   6       2442.12       2408.87        66.40 o                         
  -5   3   6        373.12        376.30        18.50 o                         
  -4   3   6        363.48        362.40        17.00 o                         
  -3   3   6        418.86        445.69        18.50 o                         
  -2   3   6      11552.45      10324.67       223.20 o                         
  -1   3   6       2270.19       2317.07        38.20 o                         
   0   3   6       1638.56       1336.08        20.20 o                         
   1   3   6       2092.99       2192.87        31.80 o                         
   2   3   6      11096.14      11371.05       121.40 o                         
   3   3   6        354.94        388.59         9.80 o                         
   4   3   6        348.47        355.00        10.60 o                         
   5   3   6        430.82        433.69        12.50 o                         
   6   3   6       2530.42       2530.17        37.40 o                         
   7   3   6       1009.72       1066.29        27.20 o                         
   8   3   6         14.47          4.40         5.60 o                         
   9   3   6        125.92        137.60        10.00 o                         
  10   3   6       1092.60       1127.09        24.10 o                         
  -9   4   6         36.31         40.10        13.90 o                         
  -8   4   6         13.04         24.70        12.30 o                         
  -7   4   6         44.48         55.50        13.90 o                         
  -6   4   6        791.45        828.29        33.90 o                         
  -5   4   6       1543.34       1572.08        47.80 o                         
  -4   4   6       1074.16       1062.89        19.20 o                         
  -3   4   6      10567.61       9857.07       425.79 o                         
  -2   4   6       1188.52       1186.98        23.90 o                         
  -1   4   6        150.38        114.50         4.50 o                         
   0   4   6         15.25         15.30         2.70 o                         
   1   4   6        114.00         97.30         5.50 o                         
   2   4   6       1229.05       1296.18        22.90 o                         
   3   4   6      10570.62      11005.76       143.70 o                         
   4   4   6       1095.30       1122.39        20.00 o                         
   5   4   6       1517.42       1526.88        36.20 o                         
   6   4   6        774.17        794.19        18.30 o                         
   7   4   6         58.64         54.80         9.80 o                         
   8   4   6         11.18          8.70         6.30 o                         
   9   4   6         32.09         28.30         8.00 o                         
  -9   5   6        730.58        704.79        38.60 o                         
  -8   5   6        286.70        257.50        24.70 o                         
  -7   5   6       1046.71       1045.79        41.70 o                         
  -6   5   6         21.05         40.10        10.80 o                         
  -5   5   6        627.09        646.29        27.80 o                         
  -4   5   6        122.88        126.80         9.20 o                         
  -3   5   6        703.95        724.09        23.10 o                         
  -2   5   6       1593.03       1582.68        25.20 o                         
  -1   5   6       3740.64       3692.65       154.30 o                         
   0   5   6        752.09        825.79        16.00 o                         
   1   5   6       3801.99       3935.45        53.50 o                         
   2   5   6       1576.08       1655.28        27.90 o                         
   3   5   6        597.14        647.79        16.30 o                         
   4   5   6        109.14         99.50         8.30 o                         
   5   5   6        675.26        661.49        18.40 o                         
   6   5   6         25.31         33.40         9.70 o                         
   7   5   6       1030.10       1023.99        26.40 o                         
   8   5   6        311.94        324.10        17.80 o                         
   9   5   6        751.80        739.59        22.90 o                         
  -9   6   6         12.55          4.60        10.80 o                         
  -8   6   6          5.92         10.80        12.30 o                         
  -7   6   6         18.44         27.80        12.30 o                         
  -6   6   6         64.39         49.30        10.80 o                         
  -5   6   6       4084.89       4083.55       105.00 o                         
  -4   6   6        184.68        180.60        11.40 o                         
  -3   6   6       3091.22       2918.76        85.40 o                         
  -2   6   6        231.34        242.80         8.80 o                         
  -1   6   6        189.23        198.10        12.20 o                         
   0   6   6          5.86          7.70         3.60 o                         
   1   6   6        242.25        261.90         9.50 o                         
   2   6   6        182.93        189.40         8.90 o                         
   3   6   6       3100.26       3123.86        47.20 o                         
   4   6   6        193.46        208.00        22.90 o                         
   5   6   6       4165.08       4405.74        66.30 o                         
   6   6   6         80.06         73.20         8.60 o                         
   7   6   6         15.20         11.30         7.70 o                         
   8   6   6          5.39          3.10         8.00 o                         
   9   6   6         12.06          0.00         8.90 o                         
  -9   7   6        840.68        834.39        43.20 o                         
  -8   7   6        178.04        206.60        23.10 o                         
  -7   7   6       1089.46       1059.69        46.30 o                         
  -6   7   6         33.07         20.00        12.30 o                         
  -5   7   6         25.84         32.40        12.30 o                         
  -4   7   6        534.11        566.99        20.10 o                         
  -3   7   6        251.80        248.40         9.90 o                         
  -2   7   6       1532.99       1514.08        33.30 o                         
  -1   7   6       2533.71       2458.27        38.60 o                         
   0   7   6       1208.52       1144.29        22.00 o                         
   1   7   6       2455.02       2502.37        39.20 o                         
   2   7   6       1383.34       1341.98        25.50 o                         
   3   7   6        222.03        224.10        10.90 o                         
   4   7   6        505.32        549.69        16.90 o                         
   5   7   6         30.36         41.20         8.30 o                         
   6   7   6         38.72         51.00         9.80 o                         
   7   7   6       1106.30       1134.59        29.40 o                         
   8   7   6        198.28        192.90        15.40 o                         
   9   7   6        854.38        812.19        27.40 o                         
  -8   8   6         29.32         35.50        15.40 o                         
  -7   8   6       1690.07       1724.68        63.30 o                         
  -6   8   6         13.15         15.40        12.30 o                         
  -5   8   6        627.28        649.29        33.90 o                         
  -4   8   6         71.46         63.20        13.90 o                         
  -3   8   6       1062.96       1059.49        22.50 o                         
  -2   8   6       1112.25       1115.79        33.20 o                         
  -1   8   6       5314.71       5260.23        98.80 o                         
   0   8   6          2.61          2.10         3.80 o                         
   1   8   6       5565.06       5467.43        76.10 o                         
   2   8   6       1179.48       1177.68        24.60 o                         
   3   8   6       1156.39       1251.28        26.40 o                         
   4   8   6         82.94        102.80         9.50 o                         
   5   8   6        641.94        660.69        20.50 o                         
   6   8   6         13.30          8.40         7.40 o                         
   7   8   6       1707.56       1696.18        37.70 o                         
   8   8   6         28.15         37.80         9.70 o                         
  -8   9   6        497.83        548.99        37.00 o                         
  -7   9   6        470.84        436.49        30.80 o                         
  -6   9   6        140.96         98.70        18.50 o                         
  -5   9   6        796.70        814.39        40.10 o                         
  -4   9   6        167.47        154.20        20.00 o                         
  -3   9   6        267.59        254.30        15.10 o                         
  -2   9   6          9.32          0.00         9.30 o                         
  -1   9   6       2625.40       2757.36        45.10 o                         
   0   9   6       1349.43       1326.48        27.30 o                         
   1   9   6       2613.82       2556.17        42.80 o                         
   2   9   6          7.15          6.50         5.00 o                         
   3   9   6        301.70        286.30        14.20 o                         
   4   9   6        140.34        138.50        11.30 o                         
   5   9   6        813.75        877.69        24.60 o                         
   6   9   6        134.28        135.10        19.40 o                         
   7   9   6        519.02        536.19        21.40 o                         
   8   9   6        509.94        561.29        22.80 o                         
  -7  10   6         70.87         87.90        20.00 o                         
  -6  10   6        364.14        348.50        32.40 o                         
  -5  10   6        975.39        937.79        44.70 o                         
  -4  10   6        569.69        561.39        32.40 o                         
  -3  10   6        763.04        810.19        26.70 o                         
  -2  10   6         55.20         70.90        15.40 o                         
  -1  10   6         36.00         41.00         6.80 o                         
   0  10   6         86.87         81.70         8.60 o                         
   1  10   6         46.71         39.60         7.90 o                         
   2  10   6         57.71         68.30        13.00 o                         
   3  10   6        875.04        893.79        24.00 o                         
   4  10   6        571.85        579.59        20.20 o                         
   5  10   6        976.13        959.09        32.10 o                         
   6  10   6        378.87        416.79        19.20 o                         
   7  10   6         71.79         80.40        12.10 o                         
  -7  11   6        205.19        166.60        27.80 o                         
  -6  11   6        267.48        249.80        29.30 o                         
  -5  11   6          0.35          9.30        12.30 o                         
  -4  11   6         15.42         10.80        10.80 o                         
  -3  11   6         68.51         63.20        15.40 o                         
  -2  11   6        567.08        539.59        40.90 o                         
  -1  11   6        337.12        318.50        20.20 o                         
   0  11   6       1815.62       1782.98        44.60 o                         
   1  11   6        350.37        314.30        15.90 o                         
   2  11   6        581.56        514.89        19.00 o                         
   3  11   6         65.35         77.30        12.40 o                         
   4  11   6         20.31         45.80         9.50 o                         
   5  11   6          0.38          0.00         7.10 o                         
   6  11   6        284.07        290.30        18.40 o                         
   7  11   6        199.65        185.50        21.00 o                         
  -6  12   6        125.91        126.40        24.70 o                         
  -5  12   6        192.51        172.70        24.70 o                         
  -4  12   6       1615.82       1596.68        61.70 o                         
  -3  12   6        982.31        942.39        43.20 o                         
  -2  12   6        199.36        234.40        26.20 o                         
  -1  12   6        801.59        850.29        20.40 o                         
   0  12   6          1.13          0.00         5.20 o                         
   1  12   6        726.45        721.19        22.20 o                         
   2  12   6        214.29        210.20        14.50 o                         
   3  12   6       1031.08       1054.09        28.50 o                         
   4  12   6       1646.07       1721.78        38.90 o                         
   5  12   6        233.98        246.80        17.20 o                         
   6  12   6        123.92        134.90        13.90 o                         
  -5  13   6         30.37         17.00        13.90 o                         
  -4  13   6          4.93         20.00        13.90 o                         
  -3  13   6          3.97          0.00        12.30 o                         
  -2  13   6        869.34        936.19        46.30 o                         
  -1  13   6         18.18         10.10         8.10 o                         
   0  13   6        848.04        853.99        25.70 o                         
   1  13   6         21.12         21.10         8.00 o                         
   2  13   6        824.34        799.19        25.50 o                         
   3  13   6          4.57          6.00         8.60 o                         
   4  13   6          5.62         15.70         9.50 o                         
   5  13   6         31.34         36.50        10.60 o                         
  -4  14   6        280.99        228.20        27.80 o                         
  -3  14   6        141.03        183.50        26.20 o                         
  -2  14   6        903.51       1024.19        50.90 o                         
  -1  14   6        371.31        427.99        30.80 o                         
   0  14   6          2.93          0.00         6.40 o                         
   1  14   6        413.92        478.69        19.50 o                         
   2  14   6        938.68        977.89        28.80 o                         
   3  14   6        123.27        100.00        17.90 o                         
   4  14   6        275.61        228.70        25.30 o                         
  -2  15   6        309.33        269.90        30.80 o                         
  -1  15   6         54.34         44.70        17.00 o                         
   0  15   6        645.27        648.19        27.00 o                         
   1  15   6         57.71         81.90        12.30 o                         
   2  15   6        284.21        252.50        17.50 o                         
  -7   0   7       1451.49       1392.98        47.80 o                         
  -5   0   7       5691.93       5728.23       128.20 o                         
  -3   0   7       8159.91       8053.29       170.20 o                         
  -1   0   7       5751.10       6332.02        93.50 o                         
   1   0   7       6719.19       7309.10       111.00 o                         
   3   0   7      10632.09      10592.86       161.50 o                         
   5   0   7       4500.29       4550.84        80.80 o                         
   7   0   7       1100.28       1146.09        44.70 o                         
   9   0   7        444.43        407.49        29.30 o                         
  -7   1   7       1025.88       1079.79        38.60 o                         
  -6   1   7        346.03        327.80        13.10 o                         
  -5   1   7       3340.98       3400.46        57.30 o                         
  -4   1   7       1653.66       1615.88        28.90 o                         
  -3   1   7       7141.23       7351.60        93.50 o                         
  -2   1   7       1091.28       1043.09        17.40 o                         
  -1   1   7       4558.95       4874.54        51.60 o                         
   0   1   7         11.08         15.60         2.70 o                         
   1   1   7       3559.98       3768.75        50.20 o                         
   2   1   7       1403.53       1382.88        23.50 o                         
   3   1   7       5477.57       5558.73        64.10 o                         
   4   1   7       1487.90       1459.88        31.60 o                         
   5   1   7       4345.96       4358.64        55.00 o                         
   6   1   7        273.43        271.60        13.30 o                         
   7   1   7       1333.79       1293.58        25.60 o                         
   8   1   7        301.61        292.20        13.00 o                         
   9   1   7        516.37        525.89        24.10 o                         
  -7   2   7       1096.03       1028.89        37.00 o                         
  -6   2   7        580.03        595.29        26.20 o                         
  -5   2   7       1267.80       1286.48        26.70 o                         
  -4   2   7       1830.65       1852.18        33.20 o                         
  -3   2   7       1981.44       2043.67        48.60 o                         
  -2   2   7       1025.81       1064.49        27.00 o                         
  -1   2   7       4950.54       5209.73        78.10 o                         
   0   2   7       1325.02       1411.48        18.10 o                         
   1   2   7       5898.42       6248.12        68.60 o                         
   2   2   7        854.55        914.89        15.20 o                         
   3   2   7       2293.20       2392.77        32.00 o                         
   4   2   7       1991.33       1936.87        28.70 o                         
   5   2   7       1336.05       1358.78        23.90 o                         
   6   2   7        571.29        563.89        13.80 o                         
   7   2   7        870.18        843.69        21.40 o                         
   8   2   7        326.56        341.30        13.30 o                         
   9   2   7       1002.19        991.79        22.10 o                         
  -8   3   7        373.80        437.99        26.20 o                         
  -7   3   7        883.91        842.19        33.90 o                         
  -6   3   7        845.46        886.89        33.90 o                         
  -5   3   7       2609.13       2606.57        67.90 o                         
  -4   3   7       3049.21       3130.46        77.20 o                         
  -3   3   7       3148.31       2996.56        74.10 o                         
  -2   3   7       1549.50       1617.78        38.60 o                         
  -1   3   7       4802.60       4804.54        74.30 o                         
   0   3   7       1796.77       1792.38        28.50 o                         
   1   3   7       3961.27       4064.25        46.90 o                         
   2   3   7       1247.76       1323.18        26.70 o                         
   3   3   7       3752.00       3798.65        46.70 o                         
   4   3   7       2782.24       2793.56        37.80 o                         
   5   3   7       2010.85       1928.97        30.10 o                         
   6   3   7       1116.51       1144.59        22.90 o                         
   7   3   7       1016.69       1050.19        20.20 o                         
   8   3   7        288.55        269.90        16.40 o                         
   9   3   7        314.02        312.10        14.20 o                         
  -8   4   7        744.45        744.99        35.50 o                         
  -7   4   7        976.04       1024.19        40.10 o                         
  -6   4   7       2231.99       2339.17        66.30 o                         
  -5   4   7        874.11        868.39        32.40 o                         
  -4   4   7        852.84        936.29        32.40 o                         
  -3   4   7        825.63        806.69        29.30 o                         
  -2   4   7       2795.06       2729.86        47.10 o                         
  -1   4   7       3075.03       3039.36        41.00 o                         
   0   4   7       4094.23       4137.05        60.70 o                         
   1   4   7       3577.10       3588.25        49.00 o                         
   2   4   7       3682.03       3931.65        86.60 o                         
   3   4   7        702.63        725.79        14.80 o                         
   4   4   7        969.83       1026.69        19.30 o                         
   5   4   7       1147.99       1072.19        20.80 o                         
   6   4   7       1690.36       1678.98        28.90 o                         
   7   4   7       1022.46       1000.09        23.40 o                         
   8   4   7        941.44        919.09        20.10 o                         
   9   4   7         26.39         18.50         8.30 o                         
  -8   5   7        648.48        652.39        33.90 o                         
  -7   5   7        216.34        249.80        21.60 o                         
  -6   5   7       1869.10       1934.67        60.20 o                         
  -5   5   7        602.59        623.09        27.80 o                         
  -4   5   7        358.46        399.49        21.60 o                         
  -3   5   7       1495.01       1440.98        44.70 o                         
  -2   5   7       6854.22       6516.92       145.40 o                         
  -1   5   7        446.97        449.39        21.70 o                         
   0   5   7       2931.77       2949.76        41.90 o                         
   1   5   7        365.17        368.10        10.40 o                         
   2   5   7       5414.00       5429.53        73.20 o                         
   3   5   7       1132.13       1181.68        23.70 o                         
   4   5   7        318.73        360.10        13.60 o                         
   5   5   7        726.39        736.49        19.90 o                         
   6   5   7       2328.62       2303.47        42.20 o                         
   7   5   7        165.38        186.00        14.80 o                         
   8   5   7        539.77        505.09        21.10 o                         
   9   5   7         53.19         76.60        10.30 o                         
  -9   6   7         20.19         15.40        12.30 o                         
  -8   6   7        863.60        811.29        40.10 o                         
  -7   6   7        334.90        362.40        26.20 o                         
  -6   6   7       1181.32       1130.69        43.20 o                         
  -5   6   7        706.03        684.79        32.40 o                         
  -4   6   7        379.94        342.40        21.60 o                         
  -3   6   7       1216.06       1155.48        40.10 o                         
  -2   6   7       4545.42       4450.34        61.20 o                         
  -1   6   7         88.66         93.90         9.80 o                         
   0   6   7       2909.36       3029.56        44.30 o                         
   1   6   7         93.16         97.30         6.50 o                         
   2   6   7       5987.36       5951.92        80.30 o                         
   3   6   7       1376.99       1440.58        27.30 o                         
   4   6   7        343.31        362.50        13.90 o                         
   5   6   7        604.87        600.49        19.80 o                         
   6   6   7        894.54        892.99        24.00 o                         
   7   6   7        263.92        291.40        20.80 o                         
   8   6   7        869.44        877.49        27.00 o                         
   9   6   7         21.78          8.00        12.30 o                         
  -8   7   7        437.04        511.99        33.90 o                         
  -7   7   7        507.36        525.89        32.40 o                         
  -6   7   7        127.58        135.70        18.50 o                         
  -5   7   7        132.08        145.00        18.50 o                         
  -4   7   7       2435.93       2266.87        67.90 o                         
  -3   7   7        369.82        376.30        23.10 o                         
  -2   7   7       2766.81       2752.56        52.30 o                         
  -1   7   7         28.63         27.50         4.40 o                         
   0   7   7       2417.71       2426.77        38.00 o                         
   1   7   7         25.23         34.10         5.60 o                         
   2   7   7       2125.49       2136.67        35.90 o                         
   3   7   7        477.20        444.49        14.80 o                         
   4   7   7       2462.89       2434.57        42.20 o                         
   5   7   7        100.21        109.10        10.40 o                         
   6   7   7        165.18        160.40        14.20 o                         
   7   7   7        399.77        403.39        18.40 o                         
   8   7   7        453.45        475.79        20.40 o                         
  -8   8   7        478.17        484.29        33.90 o                         
  -7   8   7        314.07        257.50        26.20 o                         
  -6   8   7        266.25        237.50        24.70 o                         
  -5   8   7        281.76        325.40        29.30 o                         
  -4   8   7       2948.69       2723.86        80.30 o                         
  -3   8   7        505.15        464.19        26.20 o                         
  -2   8   7        785.97        777.59        23.90 o                         
  -1   8   7         62.57         61.10         6.50 o                         
   0   8   7       4271.54       4326.44        62.40 o                         
   1   8   7         78.05         86.80         7.90 o                         
   2   8   7        892.06        896.09        21.10 o                         
   3   8   7        499.53        518.79        16.30 o                         
   4   8   7       2770.41       2785.06        47.50 o                         
   5   8   7        240.88        243.60        15.30 o                         
   6   8   7        297.62        284.90        15.90 o                         
   7   8   7        410.22        429.79        19.00 o                         
   8   8   7        424.35        407.19        21.10 o                         
  -8   9   7        148.30        160.40        24.70 o                         
  -7   9   7        129.28        158.80        24.70 o                         
  -6   9   7        132.34         80.20        17.00 o                         
  -5   9   7        691.00        647.79        35.50 o                         
  -4   9   7       1702.83       1621.38        57.10 o                         
  -3   9   7        838.46        791.29        37.00 o                         
  -2   9   7        510.23        521.19        20.10 o                         
  -1   9   7        134.57        141.50         9.80 o                         
   0   9   7       1730.15       1745.88        39.10 o                         
   1   9   7        102.21         95.10         8.60 o                         
   2   9   7        446.42        437.49        14.80 o                         
   3   9   7        751.75        730.19        20.50 o                         
   4   9   7       1888.94       1985.17        38.60 o                         
   5   9   7        912.43        991.89        42.90 o                         
   6   9   7        159.28        146.80        13.30 o                         
   7   9   7         99.49         84.40        11.80 o                         
   8   9   7        182.71        173.70        16.00 o                         
  -7  10   7         58.55         37.00        18.50 o                         
  -6  10   7        482.30        453.39        33.90 o                         
  -5  10   7       1652.04       1655.28        61.70 o                         
  -4  10   7         49.79         55.50        15.40 o                         
  -3  10   7        418.11        393.29        26.20 o                         
  -2  10   7        519.53        619.99        32.40 o                         
  -1  10   7        369.81        367.70        13.90 o                         
   0  10   7       1447.27       1438.98        39.90 o                         
   1  10   7        439.58        439.89        16.00 o                         
   2  10   7        685.86        711.29        20.40 o                         
   3  10   7        552.11        559.49        19.00 o                         
   4  10   7         41.76         44.20         8.60 o                         
   5  10   7       1297.17       1395.28        48.20 o                         
   6  10   7        375.64        412.39        19.00 o                         
   7  10   7         45.43         31.50        10.20 o                         
  -6  11   7        528.25        488.89        35.50 o                         
  -5  11   7        668.09        584.49        35.50 o                         
  -4  11   7        105.43        101.80        18.50 o                         
  -3  11   7        421.05        404.09        29.30 o                         
  -2  11   7        525.60        598.39        33.90 o                         
  -1  11   7        514.20        485.69        16.60 o                         
   0  11   7         98.69         93.00         9.50 o                         
   1  11   7        391.59        343.60        18.30 o                         
   2  11   7        468.12        462.19        18.00 o                         
   3  11   7        335.11        348.40        26.90 o                         
   4  11   7        136.33        151.50        21.90 o                         
   5  11   7        879.31        935.39        40.50 o                         
   6  11   7        619.16        620.89        23.70 o                         
  -6  12   7        278.24        257.50        29.30 o                         
  -5  12   7        239.19        228.20        27.80 o                         
  -4  12   7        190.56        189.70        24.70 o                         
  -3  12   7        491.45        451.89        30.90 o                         
  -2  12   7        143.92        171.20        23.10 o                         
  -1  12   7        534.17        529.89        22.90 o                         
   0  12   7         60.77         59.70         9.00 o                         
   1  12   7        658.88        622.29        20.20 o                         
   2  12   7        189.58        181.40        13.60 o                         
   3  12   7        535.83        489.09        20.80 o                         
   4  12   7        169.41        178.90        14.50 o                         
   5  12   7        184.57        183.40        15.60 o                         
   6  12   7        223.81        280.00        19.30 o                         
  -5  13   7        325.98        380.90        37.00 o                         
  -4  13   7         22.90          1.50        12.30 o                         
  -3  13   7        756.81        735.69        43.20 o                         
  -2  13   7         41.10         66.30        17.00 o                         
  -1  13   7        417.14        393.79        21.20 o                         
   0  13   7        120.49        136.60        11.90 o                         
   1  13   7        335.25        334.40        16.80 o                         
   2  13   7         52.60         50.70         9.50 o                         
   3  13   7        814.27        798.99        26.40 o                         
   4  13   7         17.47          9.90         8.80 o                         
   5  13   7        315.97        351.10        21.00 o                         
  -3  14   7        218.90        206.60        27.80 o                         
  -2  14   7         93.84        117.20        25.40 o                         
  -1  14   7        361.76        409.89        33.90 o                         
   0  14   7         27.17         42.60        13.30 o                         
   1  14   7        425.96        436.69        19.20 o                         
   2  14   7         82.29         88.80        15.40 o                         
   3  14   7        210.94        188.50        16.00 o                         
   0  15   7         19.73         29.20         9.60 o                         
  -2   0   8       2431.15       2353.87        52.50 o                         
   0   0   8      34123.15      34411.95       490.69 o                         
   2   0   8       2338.43       2222.07        95.70 o                         
   4   0   8        128.17        126.50        10.90 o                         
   6   0   8        219.83        214.30        19.30 o                         
   8   0   8       3766.73       3821.65        78.00 o                         
  -4   1   8       3060.01       3158.16        74.10 o                         
  -3   1   8        481.84        451.89        13.90 o                         
  -2   1   8       1292.67       1331.98        21.70 o                         
  -1   1   8        212.78        229.10         5.20 o                         
   0   1   8         49.59         42.10         4.10 o                         
   1   1   8        196.70        219.10         8.00 o                         
   2   1   8       1329.77       1365.18        21.00 o                         
   3   1   8        430.76        403.19        10.80 o                         
   4   1   8       3041.31       3132.86        41.70 o                         
   5   1   8        122.84        120.70         8.40 o                         
   6   1   8       1721.12       1747.68        29.90 o                         
   7   1   8        814.88        852.69        20.40 o                         
   8   1   8        150.65        173.80        11.30 o                         
   9   1   8        401.83        467.19        16.50 o                         
  -5   2   8          2.47          6.20         6.20 o                         
  -4   2   8         63.31         67.80         7.70 o                         
  -3   2   8        448.86        459.99        33.20 o                         
  -2   2   8       2364.43       2424.67        54.00 o                         
  -1   2   8        645.18        627.19        13.10 o                         
   0   2   8        500.51        380.80         7.50 o                         
   1   2   8        558.08        572.09        10.80 o                         
   2   2   8       2135.49       2227.87        29.70 o                         
   3   2   8        523.02        549.49        17.80 o                         
   4   2   8         78.09         77.10         6.30 o                         
   5   2   8          2.57          4.00         4.20 o                         
   6   2   8       1230.92       1236.98        21.60 o                         
   7   2   8        361.85        352.90        12.70 o                         
   8   2   8        666.75        630.29        17.10 o                         
   9   2   8         50.55         55.90         8.30 o                         
  -6   3   8        756.05        735.69        29.30 o                         
  -5   3   8        695.30        731.09        27.80 o                         
  -4   3   8       2449.51       2407.47        63.30 o                         
  -3   3   8        258.75        257.50        13.90 o                         
  -2   3   8       1869.60       1901.28        31.60 o                         
  -1   3   8        390.33        378.60        10.30 o                         
   0   3   8          2.79          3.10         2.00 o                         
   1   3   8        383.32        399.59         9.90 o                         
   2   3   8       2026.56       2083.67        28.40 o                         
   3   3   8        298.77        306.90        10.20 o                         
   4   3   8       2434.70       2501.87        35.10 o                         
   5   3   8        681.35        687.19        16.60 o                         
   6   3   8        682.74        667.09        17.50 o                         
   7   3   8        170.74        174.60        10.10 o                         
   8   3   8         21.88         25.40         7.00 o                         
   9   3   8        178.24        184.10        11.80 o                         
  -6   4   8       1460.00       1585.88        50.90 o                         
  -5   4   8         55.74         58.60        10.80 o                         
  -4   4   8        244.72        249.80        17.00 o                         
  -3   4   8       1226.74       1138.49        35.50 o                         
  -2   4   8       2880.03       2807.06        59.90 o                         
  -1   4   8       2215.81       2266.37        39.30 o                         
   0   4   8         29.23         16.20         2.90 o                         
   1   4   8       2288.52       2377.67        35.00 o                         
   2   4   8       2595.16       2632.87        45.50 o                         
   3   4   8       1140.56       1143.69        19.90 o                         
   4   4   8        281.75        318.30        10.80 o                         
   5   4   8         69.65         62.80         6.90 o                         
   6   4   8       1573.55       1599.28        28.70 o                         
   7   4   8        530.30        511.39        16.40 o                         
   8   4   8          7.01          3.70         6.00 o                         
   9   4   8        272.70        258.30        13.20 o                         
  -7   5   8        161.97        205.10        21.60 o                         
  -6   5   8        320.25        308.40        21.60 o                         
  -5   5   8       1194.07       1201.68        43.20 o                         
  -4   5   8        710.63        683.29        29.30 o                         
  -3   5   8       4201.02       3957.45        97.30 o                         
  -2   5   8       1520.26       1514.88        24.90 o                         
  -1   5   8       1047.39        925.49        21.10 o                         
   0   5   8         34.65         33.90         4.10 o                         
   1   5   8        924.79        835.49        17.60 o                         
   2   5   8       1621.75       1653.68        28.80 o                         
   3   5   8       4140.89       4179.55        60.30 o                         
   4   5   8        691.66        716.89        23.50 o                         
   5   5   8       1256.56       1211.98        27.00 o                         
   6   5   8        271.53        298.80        14.80 o                         
   7   5   8        203.75        246.00        24.50 o                         
   8   5   8         18.11         25.60         9.20 o                         
   9   5   8         83.44        126.40        11.70 o                         
  -7   6   8        512.99        490.39        29.30 o                         
  -6   6   8          1.39          9.30         9.30 o                         
  -5   6   8         40.48         26.20        10.80 o                         
  -4   6   8        128.36        121.80        15.40 o                         
  -3   6   8        613.28        627.69        27.80 o                         
  -2   6   8         98.92         77.60         6.50 o                         
  -1   6   8       3712.48       3648.75       231.70 o                         
   0   6   8       1801.22       1781.88        37.50 o                         
   1   6   8       3659.45       3723.95        52.90 o                         
   2   6   8        116.80        107.80         7.40 o                         
   3   6   8        504.11        562.79        16.30 o                         
   4   6   8        169.45        165.90        12.60 o                         
   5   6   8         53.24         69.30         9.80 o                         
   6   6   8          1.07          1.10         6.80 o                         
   7   6   8        492.93        534.39        20.50 o                         
   8   6   8        466.82        495.39        25.40 o                         
  -7   7   8        227.91        268.30        26.20 o                         
  -6   7   8          2.30          6.20        10.80 o                         
  -5   7   8       1111.05       1031.89        43.20 o                         
  -4   7   8        103.02        101.80        15.40 o                         
  -3   7   8        937.54        869.99        35.50 o                         
  -2   7   8         22.93         32.00         9.30 o                         
  -1   7   8       3159.64       2921.76       121.20 o                         
   0   7   8        138.82        134.30         8.30 o                         
   1   7   8       3348.55       3330.76        49.60 o                         
   2   7   8         26.56         28.20         5.30 o                         
   3   7   8        958.60        948.79        23.30 o                         
   4   7   8         95.51         84.60         8.90 o                         
   5   7   8       1068.62       1077.39        26.40 o                         
   6   7   8          2.31          5.50         7.40 o                         
   7   7   8        190.19        200.10        17.20 o                         
   8   7   8          5.94         12.10         9.10 o                         
  -8   8   8         12.01         13.90        13.90 o                         
  -7   8   8        508.29        428.79        32.40 o                         
  -6   8   8          0.74          0.00        10.80 o                         
  -5   8   8        222.39        232.90        23.10 o                         
  -4   8   8         39.21         63.20        13.90 o                         
  -3   8   8        510.26        485.79        27.80 o                         
  -2   8   8        353.38        382.39        16.90 o                         
  -1   8   8       4053.49       3877.75       114.00 o                         
   0   8   8         27.84         46.30         6.20 o                         
   1   8   8       3864.70       3877.25        57.90 o                         
   2   8   8        324.55        319.40        12.70 o                         
   3   8   8        429.73        475.39        16.00 o                         
   4   8   8         34.57         36.10         7.10 o                         
   5   8   8        268.13        277.20        16.00 o                         
   6   8   8          0.85          0.20         7.70 o                         
   7   8   8        513.73        513.99        27.70 o                         
   8   8   8          9.15          3.70         8.80 o                         
  -7   9   8        460.15        532.09        35.50 o                         
  -6   9   8         79.94        109.50        18.50 o                         
  -5   9   8        415.51        436.49        29.30 o                         
  -4   9   8        124.82        124.90        18.50 o                         
  -3   9   8        766.51        789.69        37.00 o                         
  -2   9   8        603.45        645.39        22.30 o                         
  -1   9   8       1652.16       1543.48        29.30 o                         
   0   9   8         12.17          9.80         6.30 o                         
   1   9   8       1788.99       1747.18        32.90 o                         
   2   9   8        578.68        575.79        17.80 o                         
   3   9   8        812.74        804.59        27.40 o                         
   4   9   8        131.05        139.00        17.40 o                         
   5   9   8        326.33        320.90        17.50 o                         
   6   9   8         75.87         64.90        10.40 o                         
   7   9   8        423.11        426.89        21.60 o                         
  -7  10   8        295.36        286.90        30.80 o                         
  -6  10   8        231.75        225.20        27.80 o                         
  -5  10   8        228.03        246.80        26.20 o                         
  -4  10   8         42.50         43.20        15.40 o                         
  -3  10   8        314.01        364.00        26.20 o                         
  -2  10   8         19.16         16.10         7.40 o                         
  -1  10   8       2018.36       2005.37        36.50 o                         
   0  10   8       2110.47       2036.37        46.30 o                         
   1  10   8       1927.08       1939.37        36.80 o                         
   2  10   8         23.20         31.00         7.40 o                         
   3  10   8        276.80        291.50        24.70 o                         
   4  10   8         33.49         39.30         8.80 o                         
   5  10   8        259.90        260.30        16.90 o                         
   6  10   8        219.02        228.70        16.50 o                         
   7  10   8        313.69        341.50        20.40 o                         
  -6  11   8        189.90        202.00        26.20 o                         
  -5  11   8        558.36        584.49        37.00 o                         
  -4  11   8       1353.94       1448.48        55.50 o                         
  -3  11   8        968.30       1048.89        46.30 o                         
  -2  11   8         44.38         55.60         9.80 o                         
  -1  11   8        616.38        641.69        24.00 o                         
   0  11   8         74.07         80.60         9.20 o                         
   1  11   8        594.43        659.29        20.40 o                         
   2  11   8         52.06         37.00         8.00 o                         
   3  11   8        950.43       1005.29        27.00 o                         
   4  11   8       1295.95       1377.18        41.50 o                         
   5  11   8        546.71        601.79        31.20 o                         
   6  11   8        167.38        154.40        15.10 o                         
  -5  12   8         87.46         80.20        18.50 o                         
  -4  12   8         58.95         86.40        18.50 o                         
  -3  12   8        170.35        182.00        24.70 o                         
  -2  12   8        660.95        671.89        26.20 o                         
  -1  12   8        109.38        102.30        13.10 o                         
   0  12   8        990.96        954.19        25.20 o                         
   1  12   8        108.21        112.30        12.40 o                         
   2  12   8        612.14        608.09        21.30 o                         
   3  12   8        138.16        128.60        12.90 o                         
   4  12   8         73.21         85.30        12.00 o                         
   5  12   8         76.09         67.00        11.50 o                         
  -4  13   8        838.19        903.79        47.80 o                         
  -3  13   8         26.15         26.20        15.40 o                         
  -2  13   8        809.94        831.29        41.60 o                         
  -1  13   8          1.02          0.00         7.60 o                         
   0  13   8          7.85         10.70         8.80 o                         
   1  13   8          1.07          0.00         5.80 o                         
   2  13   8        882.36        892.29        32.20 o                         
   3  13   8         20.37         21.20         8.50 o                         
   4  13   8        830.35        881.39        29.10 o                         
  -2  14   8        556.18        578.29        37.00 o                         
  -1  14   8          1.15          2.50         8.50 o                         
   0  14   8        334.55        321.00        28.70 o                         
   1  14   8          1.10          0.70         7.00 o                         
   2  14   8        504.11        517.59        21.30 o                         
  -1   0   9        623.72        640.79        23.90 o                         
   1   0   9        472.38        471.79        14.70 o                         
   3   0   9       2001.80       1950.47        40.40 o                         
   5   0   9       2105.07       2072.27        50.90 o                         
   7   0   9        435.31        427.19        22.30 o                         
   9   0   9         83.68         78.80        14.20 o                         
  -2   1   9        166.88        184.10         5.40 o                         
  -1   1   9        859.61        889.99        13.10 o                         
   0   1   9        397.55        394.99         7.80 o                         
   1   1   9       1077.53       1169.28        23.00 o                         
   2   1   9        136.91        122.00         6.50 o                         
   3   1   9       1663.91       1603.58        25.10 o                         
   4   1   9        407.23        389.39        12.10 o                         
   5   1   9       1691.70       1671.08        28.30 o                         
   6   1   9        288.81        288.70        13.30 o                         
   7   1   9        248.26        225.20        12.70 o                         
   8   1   9        152.63        162.90        11.00 o                         
   9   1   9        252.16        240.60        15.00 o                         
  -3   2   9        935.56        936.49        16.30 o                         
  -2   2   9        402.64        402.29         7.20 o                         
  -1   2   9       1221.08       1239.08        22.30 o                         
   0   2   9         14.05         16.40         2.20 o                         
   1   2   9        929.14        928.29        19.80 o                         
   2   2   9        527.64        542.19        11.70 o                         
   3   2   9       1075.51       1045.09        18.50 o                         
   4   2   9       1281.91       1222.98        19.70 o                         
   5   2   9        481.57        452.69        12.40 o                         
   6   2   9        308.15        325.40        12.00 o                         
   7   2   9        204.30        197.40        10.90 o                         
   8   2   9         75.32         77.60         8.50 o                         
   9   2   9        294.80        248.30        13.60 o                         
  -3   3   9       1048.38       1027.89        20.00 o                         
  -2   3   9        217.71        220.60         7.60 o                         
  -1   3   9       1104.44       1069.79        21.30 o                         
   0   3   9        752.89        772.29        13.90 o                         
   1   3   9       1353.26       1314.48        19.20 o                         
   2   3   9        253.98        265.00         9.60 o                         
   3   3   9        811.99        793.69        16.00 o                         
   4   3   9        542.18        530.49        14.10 o                         
   5   3   9       1209.90       1195.48        23.30 o                         
   6   3   9        175.15        151.50         9.20 o                         
   7   3   9       1059.37       1068.19        21.40 o                         
   8   3   9        100.45        104.70         9.50 o                         
   9   3   9        373.04        366.00        16.20 o                         
  -4   4   9        154.54        157.30        15.40 o                         
  -3   4   9        476.48        476.59        12.90 o                         
  -2   4   9       1339.30       1272.88        24.50 o                         
  -1   4   9        205.95        200.50         8.70 o                         
   0   4   9        664.31        678.99        13.60 o                         
   1   4   9        202.70        203.80         7.70 o                         
   2   4   9       1116.52       1092.89        34.00 o                         
   3   4   9        602.63        572.79        17.10 o                         
   4   4   9        162.02        183.30        13.30 o                         
   5   4   9        663.30        669.59        16.80 o                         
   6   4   9        817.24        772.79        19.30 o                         
   7   4   9        628.11        635.99        16.50 o                         
   8   4   9        193.54        184.90        11.50 o                         
  -5   5   9        570.31        521.29        27.80 o                         
  -4   5   9         10.14          9.30         6.20 o                         
  -3   5   9        430.65        396.39        20.00 o                         
  -2   5   9       1669.70       1661.78        32.20 o                         
  -1   5   9         53.86         55.10         5.90 o                         
   0   5   9        732.94        713.69        15.10 o                         
   1   5   9         48.29         51.10         5.60 o                         
   2   5   9       2177.69       2193.07        40.80 o                         
   3   5   9        561.99        562.99        16.70 o                         
   4   5   9         12.86         16.00         5.60 o                         
   5   5   9        443.30        441.59        16.30 o                         
   6   5   9        681.41        668.19        21.30 o                         
   7   5   9        333.11        328.90        17.50 o                         
   8   5   9        185.43        174.60        12.90 o                         
  -5   6   9        665.57        652.39        30.90 o                         
  -4   6   9        115.85        143.40        17.00 o                         
  -3   6   9        446.71        447.29        23.10 o                         
  -2   6   9       1910.28       1823.08        56.30 o                         
  -1   6   9        107.67        102.30         7.00 o                         
   0   6   9        410.49        386.59        11.30 o                         
   1   6   9         98.02         92.40         6.80 o                         
   2   6   9       1593.23       1533.38        40.00 o                         
   3   6   9        362.61        379.10        13.90 o                         
   4   6   9        110.98        125.60        10.20 o                         
   5   6   9        853.37        884.09        23.40 o                         
   6   6   9        747.76        741.69        22.50 o                         
   7   6   9         12.36          4.10         8.00 o                         
   8   6   9        432.05        421.09        20.40 o                         
  -5   7   9        390.75        385.59        26.20 o                         
  -4   7   9        741.24        746.49        33.90 o                         
  -3   7   9        287.11        293.00        20.00 o                         
  -2   7   9        618.92        604.09        18.50 o                         
  -1   7   9         58.72         45.30         5.20 o                         
   0   7   9        614.91        615.79        15.40 o                         
   1   7   9         75.15         84.00         7.70 o                         
   2   7   9        792.23        808.79        19.50 o                         
   3   7   9        279.00        259.80        12.10 o                         
   4   7   9        821.36        791.79        25.30 o                         
   5   7   9        371.42        380.20        21.60 o                         
   6   7   9         77.42         61.50         9.80 o                         
   7   7   9        112.90        139.60        13.60 o                         
   8   7   9        400.12        438.19        22.50 o                         
  -6   8   9         80.39         72.50        15.40 o                         
  -5   8   9        106.17        126.40        18.50 o                         
  -4   8   9       2575.05       2593.87        77.20 o                         
  -3   8   9        287.05        322.30        23.10 o                         
  -2   8   9        257.26        258.00        14.60 o                         
  -1   8   9         96.93         87.90        21.60 o                         
   0   8   9        746.39        758.39        27.90 o                         
   1   8   9        111.73        103.30         8.50 o                         
   2   8   9        240.75        250.40        12.30 o                         
   3   8   9        220.96        225.70        12.70 o                         
   4   8   9       2710.28       2761.06        81.70 o                         
   5   8   9         85.96         99.30        10.60 o                         
   6   8   9         80.39         90.60        11.30 o                         
   7   8   9        193.00        182.70        15.10 o                         
  -6   9   9        159.13        141.90        21.60 o                         
  -5   9   9        300.59        306.90        24.70 o                         
  -4   9   9        831.87        812.79        38.60 o                         
  -3   9   9        284.09        296.10        24.70 o                         
  -2   9   9        309.84        316.40        17.70 o                         
  -1   9   9         26.75         27.80         7.60 o                         
   0   9   9       1888.43       1832.58        38.80 o                         
   1   9   9         21.02         23.30         7.20 o                         
   2   9   9        333.67        360.30        14.80 o                         
   3   9   9        362.11        402.19        15.90 o                         
   4   9   9        748.08        767.29        22.80 o                         
   5   9   9        229.42        243.20        25.30 o                         
   6   9   9        140.15        126.80        18.60 o                         
   7   9   9         48.03         52.20        11.40 o                         
  -6  10   9        354.52        327.00        30.80 o                         
  -5  10   9        305.84        328.50        27.80 o                         
  -4  10   9        137.22        118.70        20.00 o                         
  -3  10   9        353.57        388.59        29.30 o                         
  -2  10   9        422.44        367.60        17.50 o                         
  -1  10   9        247.02        240.10        16.40 o                         
   0  10   9        489.97        471.59        16.00 o                         
   1  10   9        212.68        227.10        13.30 o                         
   2  10   9        331.28        330.00        15.10 o                         
   3  10   9        331.13        376.90        22.30 o                         
   4  10   9        140.68        178.40        19.00 o                         
   5  10   9        397.89        440.39        22.40 o                         
   6  10   9        444.21        480.79        21.10 o                         
  -5  11   9        467.62        510.49        33.90 o                         
  -4  11   9         96.74         84.80        17.00 o                         
  -3  11   9        285.89        337.70        30.80 o                         
  -2  11   9        378.32        367.00        26.20 o                         
  -1  11   9        225.19        208.80        15.80 o                         
   0  11   9        252.53        262.90        14.40 o                         
   1  11   9        259.36        248.70        14.80 o                         
   2  11   9        471.26        450.49        18.00 o                         
   3  11   9        368.19        367.00        27.60 o                         
   4  11   9         74.38         84.60        11.60 o                         
   5  11   9        367.67        378.00        20.10 o                         
  -4  12   9         31.12         30.80        15.40 o                         
  -3  12   9        470.00        521.59        23.40 o                         
  -2  12   9        402.52        451.89        30.80 o                         
  -1  12   9        495.22        492.09        22.90 o                         
   0  12   9          2.20          0.20         5.90 o                         
   1  12   9        406.46        410.29        17.40 o                         
   2  12   9        339.55        385.89        33.90 o                         
   3  12   9        380.88        413.59        24.80 o                         
   4  12   9         29.69         35.10        10.80 o                         
  -3  13   9        269.09        248.10        20.10 o                         
  -2  13   9        118.60        140.30        21.60 o                         
  -1  13   9        500.97        523.69        25.10 o                         
   0  13   9         23.17         12.70         9.20 o                         
   1  13   9        601.88        594.29        21.00 o                         
   2  13   9        105.02        116.60        12.40 o                         
   3  13   9        246.61        245.80        17.30 o                         
   0  14   9          5.17          2.90        13.90 o                         
  -2   0  10       2043.96       2100.07        50.90 o                         
   0   0  10        550.07        489.59        23.90 o                         
   2   0  10       2202.91       2364.47        56.30 o                         
   4   0  10        965.55       1040.29        28.90 o                         
   6   0  10        148.88        106.90        29.30 o                         
   8   0  10        181.65        220.10        19.50 o                         
  -2   1  10        581.56        638.49        21.60 o                         
  -1   1  10        447.72        461.69         8.60 o                         
   0   1  10      18048.50      18502.26       170.80 o                         
   1   1  10        381.69        384.59         8.70 o                         
   2   1  10        539.35        542.19        13.30 o                         
   3   1  10         11.04         11.40         4.20 o                         
   4   1  10         65.22         60.10         6.70 o                         
   5   1  10        248.55        252.40        12.30 o                         
   6   1  10        100.48         87.30         8.70 o                         
   7   1  10        119.67        128.60         9.60 o                         
   8   1  10        757.25        752.29        19.30 o                         
  -2   2  10        978.89       1042.19        20.00 o                         
  -1   2  10       1147.97       1116.59        18.00 o                         
   0   2  10         50.90         45.60         4.90 o                         
   1   2  10       1240.22       1204.38        18.40 o                         
   2   2  10       1124.58       1158.58        17.20 o                         
   3   2  10         97.32        112.90         6.60 o                         
   4   2  10       1283.09       1292.98        21.10 o                         
   5   2  10        400.17        388.89        12.60 o                         
   6   2  10         15.40          5.50         5.20 o                         
   7   2  10        263.43        260.40        17.40 o                         
   8   2  10        104.93        133.10        10.70 o                         
  -3   3  10         34.23         40.10         4.60 o                         
  -2   3  10       5032.00       5152.43        78.60 o                         
  -1   3  10       1162.18       1205.18        23.40 o                         
   0   3  10        420.06        391.79        22.40 o                         
   1   3  10       1030.48       1046.09        16.90 o                         
   2   3  10       4776.16       4966.94        58.70 o                         
   3   3  10         33.38         29.00         5.00 o                         
   4   3  10        282.82        299.40        10.90 o                         
   5   3  10        792.02        772.49        16.70 o                         
   6   3  10        694.37        678.79        16.50 o                         
   7   3  10        638.71        615.39        16.80 o                         
   8   3  10         40.15         57.50         8.00 o                         
  -4   4  10         74.47         78.70         7.70 o                         
  -3   4  10       4679.15       4556.64       100.40 o                         
  -2   4  10         90.90         81.70         5.90 o                         
  -1   4  10         48.68         67.40         9.30 o                         
   0   4  10          0.97          0.00         3.70 o                         
   1   4  10         41.90         52.00         5.00 o                         
   2   4  10        119.59        125.20         8.00 o                         
   3   4  10       4631.26       4645.24        57.30 o                         
   4   4  10         90.27         98.70         7.80 o                         
   5   4  10        564.94        568.09        22.90 o                         
   6   4  10        136.32        131.70        10.20 o                         
   7   4  10        147.53        134.90         9.80 o                         
   8   4  10         36.12         59.30         9.90 o                         
  -3   5  10        123.42        129.50        10.80 o                         
  -2   5  10        542.36        547.39        40.10 o                         
  -1   5  10        780.26        806.89        23.90 o                         
   0   5  10         50.15         56.20         6.50 o                         
   1   5  10        812.05        817.49        17.40 o                         
   2   5  10        547.23        554.19        15.10 o                         
   3   5  10         99.08         90.40         7.90 o                         
   4   5  10         60.54         53.80         9.10 o                         
   5   5  10        750.21        740.99        21.30 o                         
   6   5  10         52.45         54.10         9.20 o                         
   7   5  10        612.44        573.19        21.60 o                         
   8   5  10         72.72         56.40         9.40 o                         
  -3   6  10       1046.07        992.39        23.90 o                         
  -2   6  10         83.67         69.10         7.00 o                         
  -1   6  10         36.49         31.60         5.40 o                         
   0   6  10         19.03         23.60         5.90 o                         
   1   6  10         47.86         53.90         6.50 o                         
   2   6  10         91.04         97.30         7.70 o                         
   3   6  10       1019.51       1027.89        27.80 o                         
   4   6  10         45.00         37.20         7.10 o                         
   5   6  10       1543.59       1639.38        34.10 o                         
   6   6  10         35.72         36.60        15.40 o                         
   7   6  10         23.52         23.10         8.90 o                         
  -4   7  10        539.32        579.89        30.90 o                         
  -3   7  10         28.57         26.00         6.90 o                         
  -2   7  10        751.40        725.79        20.70 o                         
  -1   7  10        168.29        165.90        12.30 o                         
   0   7  10        355.63        380.80        24.70 o                         
   1   7  10        148.63        150.80        10.10 o                         
   2   7  10        650.50        651.39        17.80 o                         
   3   7  10         27.88         31.50        11.90 o                         
   4   7  10        506.28        528.99        18.00 o                         
   5   7  10         41.53         48.40         8.90 o                         
   6   7  10        178.63        194.80        14.20 o                         
   7   7  10        564.52        511.79        21.30 o                         
  -4   8  10        123.87        115.70        17.00 o                         
  -3   8  10         72.08         67.60         8.50 o                         
  -2   8  10        760.04        747.79        22.30 o                         
  -1   8  10       1745.93       1674.38        37.60 o                         
   0   8  10         23.38         22.90        17.70 o                         
   1   8  10       1777.40       1815.28        32.90 o                         
   2   8  10        746.20        704.39        21.70 o                         
   3   8  10         83.97         81.30         9.30 o                         
   4   8  10        125.10        114.20        10.90 o                         
   5   8  10        172.44        172.80        13.40 o                         
   6   8  10         26.47         29.90        10.70 o                         
   7   8  10        956.81       1056.49        30.60 o                         
  -4   9  10         81.00         74.00        15.40 o                         
  -3   9  10         10.29          4.10        12.30 o                         
  -2   9  10          2.23          0.00         6.20 o                         
  -1   9  10        155.77        144.70        12.00 o                         
   0   9  10        459.98        439.19        19.30 o                         
   1   9  10        143.97        147.10        16.10 o                         
   2   9  10          2.35          6.70         5.60 o                         
   3   9  10         12.74          7.70         6.50 o                         
   4   9  10         62.83         75.30         9.70 o                         
   5   9  10        319.94        344.60        18.50 o                         
   6   9  10         97.92        107.60        12.80 o                         
  -5  10  10        305.76        277.60        27.80 o                         
  -4  10  10        226.16        205.10        24.70 o                         
  -3  10  10        114.34        108.30        12.00 o                         
  -2  10  10         10.36          6.20         9.30 o                         
  -1  10  10         12.62          5.40         6.50 o                         
   0  10  10         31.76         31.70         7.60 o                         
   1  10  10         10.52         16.20         7.60 o                         
   2  10  10          9.71          4.10         6.10 o                         
   3  10  10        132.02        144.00        17.20 o                         
   4  10  10        212.40        220.20        21.70 o                         
   5  10  10        268.99        287.40        19.40 o                         
  -5  11  10          4.46          0.00        12.30 o                         
  -4  11  10         11.49         32.40        15.40 o                         
  -3  11  10         16.70         17.00        10.80 o                         
  -2  11  10        135.38        106.40        17.00 o                         
  -1  11  10          1.91          0.00         8.50 o                         
   0  11  10        393.73        364.50        19.60 o                         
   1  11  10          1.80          0.00         7.40 o                         
   2  11  10        149.69        153.00        19.90 o                         
   3  11  10         20.02         17.30         8.60 o                         
   4  11  10         10.00          7.00         7.70 o                         
   5  11  10          5.87         10.90         9.80 o                         
  -3  12  10        413.31        430.29        29.30 o                         
  -2  12  10         10.46          3.10        10.80 o                         
  -1  12  10        384.48        383.79        20.70 o                         
   0  12  10          0.12          0.00         7.40 o                         
   1  12  10        368.40        389.39        64.00 o                         
   2  12  10         11.52          0.00         6.20 o                         
   3  12  10        388.49        392.99        19.50 o                         
  -2  13  10        303.96        286.90        29.30 o                         
  -1  13  10          0.85          0.00         8.10 o                         
   0  13  10        170.25        106.30        14.20 o                         
   1  13  10          0.90          0.00        15.40 o                         
   2  13  10        270.83        311.60        24.00 o                         
  -1   0  11       1118.59       1191.38        23.30 o                         
   1   0  11       1263.52       1346.38        29.90 o                         
   3   0  11       2087.38       2081.27        44.20 o                         
   5   0  11       1729.22       1726.48        42.50 o                         
   7   0  11         73.91         54.60        13.60 o                         
  -2   1  11        344.43        342.40        15.40 o                         
  -1   1  11        696.01        743.49        12.00 o                         
   0   1  11         21.75         19.00         5.30 o                         
   1   1  11        533.19        555.09        10.50 o                         
   2   1  11        420.11        417.09        10.10 o                         
   3   1  11        799.67        805.79        17.30 o                         
   4   1  11        574.24        523.39        15.00 o                         
   5   1  11        742.70        681.19        17.90 o                         
   6   1  11        133.78        135.30         9.20 o                         
   7   1  11        129.58        127.80        11.20 o                         
   8   1  11        126.97        136.10        10.90 o                         
  -2   2  11         84.46         82.70         5.10 o                         
  -1   2  11        925.33       1001.39        17.10 o                         
   0   2  11        238.07        255.10        12.20 o                         
   1   2  11       1065.73       1122.69        26.30 o                         
   2   2  11         64.24         62.10         5.00 o                         
   3   2  11        134.20        131.90         7.20 o                         
   4   2  11        438.71        419.99        11.80 o                         
   5   2  11         85.85         85.10         7.70 o                         
   6   2  11        260.48        262.30        12.00 o                         
   7   2  11        193.61        167.40        10.70 o                         
   8   2  11         68.55         58.10         8.70 o                         
  -2   3  11        182.03        203.80         8.50 o                         
  -1   3  11        713.74        754.99        17.50 o                         
   0   3  11        146.08        158.00        10.80 o                         
   1   3  11        617.10        659.99        18.90 o                         
   2   3  11        137.86        137.60         7.50 o                         
   3   3  11        752.41        714.69        19.10 o                         
   4   3  11        780.21        745.29        15.50 o                         
   5   3  11        523.85        519.69        14.00 o                         
   6   3  11        207.04        190.70        10.30 o                         
   7   3  11        283.56        289.00        13.30 o                         
   8   3  11         38.19         29.30         7.80 o                         
  -3   4  11        112.02        115.70         9.30 o                         
  -2   4  11        355.77        371.80        11.40 o                         
  -1   4  11        518.47        572.29        20.80 o                         
   0   4  11        356.90        341.90        12.50 o                         
   1   4  11        582.60        604.89        18.00 o                         
   2   4  11        455.58        454.79        13.60 o                         
   3   4  11         87.78         99.10         7.30 o                         
   4   4  11         72.20         72.40         7.10 o                         
   5   4  11        413.51        434.59        14.80 o                         
   6   4  11        515.56        507.99        15.20 o                         
   7   4  11        511.38        499.29        16.90 o                         
  -3   5  11        372.43        368.60        17.00 o                         
  -2   5  11       1539.74       1526.88        30.50 o                         
  -1   5  11         28.90         42.10         5.90 o                         
   0   5  11        255.09        259.20        12.00 o                         
   1   5  11         29.00         26.80         5.90 o                         
   2   5  11       1364.20       1358.78        25.70 o                         
   3   5  11        293.29        278.90        12.00 o                         
   4   5  11         11.32          7.10         5.90 o                         
   5   5  11        226.96        232.90        14.20 o                         
   6   5  11        783.47        752.59        23.40 o                         
   7   5  11        122.19        148.70        14.30 o                         
  -4   6  11         68.61         63.20         9.30 o                         
  -3   6  11        454.68        464.19        20.00 o                         
  -2   6  11        676.06        680.39        19.10 o                         
  -1   6  11        115.14        115.50        12.30 o                         
   0   6  11         98.37        101.10         8.70 o                         
   1   6  11        150.07        158.50        11.40 o                         
   2   6  11        877.86        895.09        29.60 o                         
   3   6  11        500.96        515.09        16.30 o                         
   4   6  11         52.47         58.80         8.00 o                         
   5   6  11        362.19        395.59        20.20 o                         
   6   6  11        294.59        261.00        15.90 o                         
   7   6  11         87.39        103.30        12.40 o                         
  -4   7  11        816.45        761.89        29.30 o                         
  -3   7  11        142.41        131.10        13.90 o                         
  -2   7  11        429.44        409.49        15.30 o                         
  -1   7  11          1.18          0.00         4.80 o                         
   0   7  11        201.40        183.40        12.50 o                         
   1   7  11          1.45          0.00         6.20 o                         
   2   7  11        344.90        315.50        17.00 o                         
   3   7  11        177.98        173.80        11.50 o                         
   4   7  11        829.56        825.99        24.20 o                         
   5   7  11         69.93         87.10        10.40 o                         
   6   7  11         38.16         21.10         8.90 o                         
   7   7  11        114.90        140.90        13.90 o                         
  -4   8  11       1003.62        965.59        35.50 o                         
  -3   8  11         72.00         78.70        12.30 o                         
  -2   8  11         56.03         61.20        10.00 o                         
  -1   8  11         36.38         48.60         7.60 o                         
   0   8  11        679.91        656.69        22.30 o                         
   1   8  11         34.98         35.00         8.10 o                         
   2   8  11         49.52         48.10         8.70 o                         
   3   8  11         89.18         87.00        11.80 o                         
   4   8  11        894.89        951.99        45.90 o                         
   5   8  11         81.51         83.90        11.00 o                         
   6   8  11        134.14        140.60        13.60 o                         
  -4   9  11        687.16        653.89        30.90 o                         
  -3   9  11        185.19        172.70        18.50 o                         
  -2   9  11         78.24         68.80         9.80 o                         
  -1   9  11          1.52          6.90         9.30 o                         
   0   9  11        254.74        222.70        15.80 o                         
   1   9  11          1.67          9.70         7.70 o                         
   2   9  11         75.13         72.30        11.40 o                         
   3   9  11        151.66        142.30        14.30 o                         
   4   9  11        769.77        841.09        24.60 o                         
   5   9  11        228.99        232.50        25.50 o                         
  -4  10  11         54.06         52.40        12.30 o                         
  -3  10  11        291.44        288.40        23.10 o                         
  -2  10  11        162.69        163.80        13.60 o                         
  -1  10  11        165.52        143.00        14.60 o                         
   0  10  11        402.70        447.29        26.20 o                         
   1  10  11        156.82        162.10        15.30 o                         
   2  10  11        198.82        198.90        28.50 o                         
   3  10  11        337.35        343.20        16.40 o                         
   4  10  11         42.96         34.40         8.90 o                         
   5  10  11        364.64        417.69        19.40 o                         
  -4  11  11         24.97         44.70        13.90 o                         
  -3  11  11         85.41         70.90        15.40 o                         
  -2  11  11        283.83        266.80        24.70 o                         
  -1  11  11        106.50         99.40        13.90 o                         
   0  11  11         40.03         23.80         9.20 o                         
   1  11  11         86.40         97.00        13.60 o                         
   2  11  11        274.73        274.20        20.80 o                         
   3  11  11         64.94         56.90        22.40 o                         
   4  11  11         32.57         62.90        10.60 o                         
  -2  12  11         80.91         87.90        17.00 o                         
  -1  12  11        331.74        322.40        20.10 o                         
   0  12  11         42.14         43.40        13.10 o                         
   1  12  11        379.40        368.50        22.80 o                         
   2  12  11        102.51         87.10        13.60 o                         
   0   0  12       7652.85       7752.10       119.70 o                         
   2   0  12       1172.88       1192.28        29.90 o                         
   4   0  12        105.06        113.70        17.00 o                         
   6   0  12         76.93         39.70        11.40 o                         
  -1   1  12          4.29          2.20         2.90 o                         
   0   1  12         18.45         24.20         3.90 o                         
   1   1  12          3.50          0.00         4.20 o                         
   2   1  12        234.72        230.20        13.60 o                         
   3   1  12        227.13        242.10        11.90 o                         
   4   1  12        736.74        739.49        15.80 o                         
   5   1  12         53.89         54.70         9.90 o                         
   6   1  12        711.25        667.09        17.20 o                         
   7   1  12        385.21        404.39        15.40 o                         
  -1   2  12        112.41        125.50         9.60 o                         
   0   2  12        245.57        212.20        11.10 o                         
   1   2  12         86.54         87.60         6.20 o                         
   2   2  12        460.41        473.39        12.90 o                         
   3   2  12        167.07        176.90         8.20 o                         
   4   2  12         77.15         69.50         6.50 o                         
   5   2  12         24.46         25.50         6.20 o                         
   6   2  12        594.25        540.09        16.20 o                         
   7   2  12        143.84        154.10        10.70 o                         
  -1   3  12         49.67         66.40         7.30 o                         
   0   3  12         11.33         13.40         4.10 o                         
   1   3  12         52.45         64.80         6.90 o                         
   2   3  12        575.74        568.99        14.20 o                         
   3   3  12         50.23         52.30         5.40 o                         
   4   3  12        940.19        897.59        21.10 o                         
   5   3  12        232.64        226.50        10.90 o                         
   6   3  12        215.86        197.40        11.00 o                         
   7   3  12         97.39         85.60         9.20 o                         
  -2   4  12        933.55       1001.09        30.90 o                         
  -1   4  12        416.45        431.69        13.60 o                         
   0   4  12         85.45        100.10         8.10 o                         
   1   4  12        440.71        448.09        15.80 o                         
   2   4  12        804.00        796.29        23.40 o                         
   3   4  12        460.49        455.39        17.90 o                         
   4   4  12        239.34        233.60        11.30 o                         
   5   4  12         19.13         10.20         6.40 o                         
   6   4  12        878.04        895.59        21.80 o                         
   7   4  12        151.78        119.20         9.70 o                         
  -2   5  12        830.24        840.59        27.80 o                         
  -1   5  12        529.07        562.39        21.60 o                         
   0   5  12          0.48          5.50         6.20 o                         
   1   5  12        441.00        425.09        16.90 o                         
   2   5  12        809.92        814.69        38.60 o                         
   3   5  12       1408.42       1388.98        34.90 o                         
   4   5  12        348.56        363.70        15.30 o                         
   5   5  12        463.91        446.69        17.50 o                         
   6   5  12         86.33         67.60         8.80 o                         
   7   5  12        138.59        154.60        13.50 o                         
  -3   6  12        265.37        249.80        15.40 o                         
  -2   6  12         87.97        104.90         8.70 o                         
  -1   6  12       1301.62       1297.18        30.00 o                         
   0   6  12        882.41        947.29        25.10 o                         
   1   6  12       1279.78       1297.68        31.60 o                         
   2   6  12         95.15         95.00        10.90 o                         
   3   6  12        209.81        197.50        14.70 o                         
   4   6  12        161.61        165.30        12.10 o                         
   5   6  12         23.23         26.10         8.20 o                         
   6   6  12         22.83         17.20        10.10 o                         
  -3   7  12        406.38        394.79        21.60 o                         
  -2   7  12         54.22         56.20         7.60 o                         
  -1   7  12       1357.43       1361.58        86.40 o                         
   0   7  12         10.93         15.60         6.90 o                         
   1   7  12       1512.07       1457.78        62.50 o                         
   2   7  12         47.00         38.10         8.50 o                         
   3   7  12        428.28        430.59        20.10 o                         
   4   7  12         76.90         83.40        13.50 o                         
   5   7  12        358.66        336.50        17.30 o                         
   6   7  12          3.84          6.40         7.90 o                         
  -4   8  12          1.16          3.10         7.70 o                         
  -3   8  12        133.64        112.60        13.90 o                         
  -2   8  12        198.01        209.40        13.10 o                         
  -1   8  12       1902.26       1825.38        40.40 o                         
   0   8  12          8.65          0.00         5.90 o                         
   1   8  12       1800.90       1767.98        41.50 o                         
   2   8  12        165.07        169.20        23.10 o                         
   3   8  12        112.15         90.00        12.50 o                         
   4   8  12          1.12          0.00         7.40 o                         
   5   8  12        141.60        176.60        13.90 o                         
  -4   9  12         33.36          7.70         9.30 o                         
  -3   9  12        407.12        308.50        21.60 o                         
  -2   9  12        232.89        256.40        14.70 o                         
  -1   9  12        812.92        908.09        27.30 o                         
   0   9  12         87.23         85.70        22.40 o                         
   1   9  12        931.76       1026.89        31.10 o                         
   2   9  12        250.94        288.90        18.40 o                         
   3   9  12        469.13        438.49        22.30 o                         
   4   9  12         41.12         37.00        10.90 o                         
   5   9  12        137.25        133.10        18.30 o                         
  -4  10  12         40.52         47.80        12.30 o                         
  -3  10  12        123.87         86.40        15.40 o                         
  -2  10  12         14.73          7.70         9.30 o                         
  -1  10  12        958.26        931.69        29.50 o                         
   0  10  12       1125.87       1072.09        63.20 o                         
   1  10  12        933.79        939.69        41.60 o                         
   2  10  12         15.34          7.50         8.10 o                         
   3  10  12        123.40        139.60        23.10 o                         
   4  10  12         36.68         41.50        14.60 o                         
  -2  11  12         57.25         44.70        13.90 o                         
  -1  11  12        297.88        348.10        20.10 o                         
   0  11  12        121.23        138.60        26.20 o                         
   1  11  12        265.62        310.80        31.60 o                         
   2  11  12         73.21         72.40        13.10 o                         
  -1   0  13        538.17        544.39        24.70 o                         
   1   0  13        409.02        381.10        34.70 o                         
   3   0  13       1591.58       1640.98        39.80 o                         
   5   0  13       1571.57       1657.58        43.60 o                         
   7   0  13        633.36        614.59        23.70 o                         
  -1   1  13        900.93        947.69        40.90 o                         
   0   1  13        233.70        231.30         8.10 o                         
   1   1  13       1062.52       1096.49        19.60 o                         
   2   1  13         76.13         81.00         6.90 o                         
   3   1  13       1436.85       1407.18        25.20 o                         
   4   1  13        221.45        237.20        14.10 o                         
   5   1  13        995.19        981.29        20.20 o                         
   6   1  13        111.65        120.50         9.50 o                         
   7   1  13        376.60        356.60        15.10 o                         
  -1   2  13       1002.41       1017.99        35.50 o                         
   0   2  13          8.74          9.60         4.00 o                         
   1   2  13        765.14        767.29        15.90 o                         
   2   2  13        347.54        367.20        12.10 o                         
   3   2  13       1050.49       1058.39        22.60 o                         
   4   2  13        932.96        964.29        18.90 o                         
   5   2  13        759.81        771.09        18.20 o                         
   6   2  13        150.21        158.40        10.30 o                         
   7   2  13        289.98        279.10        13.90 o                         
  -1   3  13       1053.01       1123.49        25.50 o                         
   0   3  13        818.03        837.59        18.00 o                         
   1   3  13       1290.79       1325.68        29.30 o                         
   2   3  13        462.68        494.79        13.60 o                         
   3   3  13        355.62        357.50        12.90 o                         
   4   3  13        389.13        365.80        13.90 o                         
   5   3  13        598.95        624.29        22.30 o                         
   6   3  13        205.65        190.90        12.40 o                         
  -1   4  13        312.33        339.50        19.30 o                         
   0   4  13        595.29        614.09        18.00 o                         
   1   4  13        260.74        284.40        13.60 o                         
   2   4  13        859.49        818.79        24.50 o                         
   3   4  13        575.77        591.59        18.70 o                         
   4   4  13        264.26        247.10        12.70 o                         
   5   4  13        406.49        412.39        19.30 o                         
   6   4  13        673.64        627.99        17.40 o                         
  -1   5  13        123.56        144.20         9.80 o                         
   0   5  13       1324.05       1361.08        31.10 o                         
   1   5  13        136.06        157.30        12.00 o                         
   2   5  13       1739.49       1800.08        40.90 o                         
   3   5  13        302.52        323.80        18.00 o                         
   4   5  13         65.80         58.80        10.30 o                         
   5   5  13        187.73        170.70        11.50 o                         
   6   5  13        434.57        431.79        20.30 o                         
  -2   6  13       1508.43       1530.28        44.70 o                         
  -1   6  13          3.26          0.00         6.90 o                         
   0   6  13        642.83        680.09        21.30 o                         
   1   6  13          3.99          0.00         5.90 o                         
   2   6  13       1236.33       1269.78        33.30 o                         
   3   6  13        167.38        162.00        19.30 o                         
   4   6  13        249.89        210.50        17.50 o                         
   5   6  13        233.62        212.70        18.00 o                         
  -2   7  13        768.16        822.09        32.40 o                         
  -1   7  13         41.88         53.30        13.10 o                         
   0   7  13       1181.12       1200.48        31.10 o                         
   1   7  13         54.70         57.30         9.20 o                         
   2   7  13        956.70        941.29        28.90 o                         
   3   7  13        171.29        189.60        38.50 o                         
   4   7  13        440.68        402.99        21.20 o                         
   5   7  13         86.95         90.60        14.20 o                         
  -2   8  13        313.94        293.00        20.00 o                         
  -1   8  13         44.10         26.90         7.00 o                         
   0   8  13        547.47        512.59        20.70 o                         
   1   8  13         36.90         37.00         9.30 o                         
   2   8  13        248.48        214.40        16.40 o                         
   3   8  13        246.98        262.00        18.90 o                         
   4   8  13       1478.39       1492.58        42.00 o                         
  -3   9  13        129.54        128.00        15.40 o                         
  -2   9  13        304.93        303.80        23.10 o                         
  -1   9  13         40.55         17.20         9.30 o                         
   0   9  13       1458.84       1407.18        44.70 o                         
   1   9  13         38.44         48.90         9.60 o                         
   2   9  13        351.75        353.70        19.60 o                         
   3   9  13        170.27        156.60        15.80 o                         
  -2  10  13        194.23        158.80        20.00 o                         
  -1  10  13        176.04        151.70        13.60 o                         
   0  10  13        238.94        247.60        18.00 o                         
   1  10  13        133.40        118.20        25.50 o                         
   2  10  13        148.58        151.70        15.80 o                         
   0   0  14        436.40        438.79        15.90 o                         
   2   0  14       1627.69       1619.78        38.10 o                         
   4   0  14       1294.18       1220.78        35.40 o                         
   6   0  14        441.55        452.79        35.00 o                         
   0   1  14       7793.88       7919.80        87.80 o                         
   1   1  14        224.12        245.40        10.20 o                         
   2   1  14        531.19        519.99        17.40 o                         
   3   1  14          2.39          0.40         5.20 o                         
   4   1  14         86.76         91.80        10.00 o                         
   5   1  14         65.06         60.50        12.00 o                         
   6   1  14        204.16        180.70        11.90 o                         
   0   2  14         81.22         85.80         7.80 o                         
   1   2  14        546.29        568.09        13.70 o                         
   2   2  14       1001.59        979.29        19.60 o                         
   3   2  14        128.00        125.90        12.90 o                         
   4   2  14       1370.34       1394.88        34.30 o                         
   5   2  14        282.87        272.20        13.80 o                         
   6   2  14        201.39        213.10        12.10 o                         
   0   3  14          4.84          2.50         5.30 o                         
   1   3  14        906.05        907.19        20.70 o                         
   2   3  14       2400.18       2471.77        41.80 o                         
   3   3  14         70.38         77.70         8.00 o                         
   4   3  14         83.47         82.40         8.60 o                         
   5   3  14        319.21        285.20        14.90 o                         
   6   3  14        512.49        528.19        18.50 o                         
   0   4  14         18.13          5.90         5.00 o                         
   1   4  14         61.44         58.10         7.50 o                         
   2   4  14        271.47        299.00        13.50 o                         
   3   4  14       2293.40       2250.87        41.00 o                         
   4   4  14        303.54        289.90        15.60 o                         
   5   4  14        554.08        493.99        17.10 o                         
   0   5  14        142.51        140.20        13.90 o                         
   1   5  14       1052.08       1061.09        27.80 o                         
   2   5  14        332.52        346.90        16.90 o                         
   3   5  14        224.73        238.90        16.90 o                         
   4   5  14         27.13         22.60         8.00 o                         
   5   5  14        357.83        319.60        18.10 o                         
  -1   6  14        106.79        129.50        15.40 o                         
   0   6  14         43.73         36.50         7.00 o                         
   1   6  14        139.91        123.90        11.40 o                         
   2   6  14          3.53          0.00         6.50 o                         
   3   6  14        964.49        943.19        30.00 o                         
   4   6  14         11.79          0.00         7.60 o                         
  -1   7  14        687.96        686.29        30.90 o                         
   0   7  14        202.82        244.90        14.70 o                         
   1   7  14        632.23        651.39        23.40 o                         
   2   7  14        187.71        205.60        15.80 o                         
   3   7  14        123.30        104.30        12.90 o                         
   4   7  14        186.20        194.20        23.10 o                         
  -1   8  14        892.24        966.79        28.80 o                         
   0   8  14         18.00         18.70         9.30 o                         
   1   8  14        957.57        990.29        30.00 o                         
   2   8  14        297.77        303.60        19.50 o                         
   3   8  14        231.20        229.20        20.00 o                         
  -2   9  14          3.53         12.30         9.30 o                         
  -1   9  14        486.54        530.29        20.70 o                         
   0   9  14        273.81        275.10        19.10 o                         
   1   9  14        446.36        466.49        21.80 o                         
   2   9  14          2.73          0.00         7.60 o                         
   1   0  15        811.85        761.29        23.30 o                         
   3   0  15        949.55        912.99        29.40 o                         
   5   0  15        880.36        960.79        33.30 o                         
   0   1  15         10.93          6.20         7.70 o                         
   1   1  15        326.53        297.40        11.30 o                         
   2   1  15        134.45        152.00         9.40 o                         
   3   1  15        540.59        482.39        15.00 o                         
   4   1  15        266.42        250.10        13.90 o                         
   5   1  15        421.16        409.19        16.30 o                         
   0   2  15        211.21        211.30        21.60 o                         
   1   2  15        724.42        686.99        15.90 o                         
   2   2  15         32.91         29.90         7.60 o                         
   3   2  15        118.09        107.40         8.90 o                         
   4   2  15        184.78        193.70        12.10 o                         
   5   2  15         66.39         57.30         8.70 o                         
   0   3  15         85.57         89.40        15.40 o                         
   1   3  15        271.29        240.90        11.70 o                         
   2   3  15        126.23        118.50         9.80 o                         
   3   3  15        442.29        425.39        16.60 o                         
   4   3  15        408.43        418.29        15.40 o                         
   1   4  15        370.31        353.90        15.10 o                         
   2   4  15        288.54        269.20        13.60 o                         
   3   4  15         26.82         32.40         7.40 o                         
   4   4  15         53.60         64.80         9.70 o                         
   0   5  15        211.41        185.10        18.50 o                         
   1   5  15          8.08          1.80         5.20 o                         
   2   5  15        734.35        771.29        21.60 o                         
   3   5  15        148.97        136.80        25.00 o                         
   4   5  15         63.36         34.80         9.70 o                         
   0   6  15        153.85        138.80        17.00 o                         
   1   6  15         45.03         53.00         8.70 o                         
   2   6  15        528.16        546.19        23.10 o                         
   3   6  15        277.81        296.20        18.40 o                         
   0   7  15        158.24        154.20        18.50 o                         
   1   7  15          5.39         10.00         7.60 o                         
   2   7  15        263.35        229.30        16.40 o                         
   0   8  15        534.00        445.39        20.10 o                         
   2   0  16         48.69         69.90        10.00 o                         
   4   0  16         69.25         57.80        11.90 o                         
   1   1  16         29.35         55.40        10.30 o                         
   2   1  16        289.48        276.70        22.70 o                         
   3   1  16         21.89         25.40         6.90 o                         
   1   2  16        111.53         86.40        17.00 o                         
   2   2  16        466.07        477.89        14.90 o                         
   3   2  16         11.10          6.30         6.30 o                         
   1   3  16         75.72         83.80        11.60 o                         
   2   3  16        211.46        177.40        13.10 o                         
   3   3  16        148.30        129.90        11.10 o                         
   1   4  16        229.82        173.20        14.10 o                         
   2   4  16        469.12        540.09        18.20 o                         
   3   4  16        115.75        111.90        11.00 o                         
   1   5  16         84.97        115.00        12.50 o                         
   2   5  16        132.97        110.50        10.20 o                         
                                                                                
